# Supplementary material for: Identification of candidate genes involved in Witches’ broom disease resistance in a segregating mapping population of Theobroma cacao L. in Brazil
Source: BMC Genomics. 2016 Feb 11;17:107. doi: 10.1186/s12864-016-2415-x (PMC4750280; doi:10.1186/s12864-016-2415-x)
Supplement: Additional file 1: — Layout of the field experiment. Individual trees were planted in 2002 in a 3 × 3 m grid. Every fifth row in the field contained 5–19 trees (depending on the length of the rows) of the variety ‘Comum’, which is susceptible to WBD and serves as a natural and permanent inoculum source. Shade was provided using the traditional ‘cabruca’ system in which the trees are grown amongst the Atlantic Forest's native canopies. (XLS 97 kb) [file 12864_2016_2415_MOESM1_ESM.xls]

## Sheet: Sheet1
													Location: Q7 Number of plants: 799 Planted in: 2000 Soil: Itabuna modal + Hydromophic Shade: Cabruca Spacing: 3,0 x 3,0 m
	Legend:
	A= SCA 6										The first number corresponds to the fruit
	B= IMC 67										and the second number to the particular seed: ex.21/17
	C= COMUM										21 is the number of the fruit and 17 is the number
	D= ICS 1										of the seed
	E= ICS 95
	F= CCN 51
	G= TSH 1188																																													569	8/23	554	21/20
	= Native Brazilian tree																																											583	arv	568	21/42	553	20/34
																																		648	19/16	635	20/18	622	21/28	609	c	596	A	582	*20/19	567	19/15	552	21/32
																										696	21/17	684	19/24	672	B	660	*19/30	647	24/19	634	20/06	621	21/26	608	c	595	*16/12	581	*21/30	566	*19/29	551	20/03
	799	6/05	792	6/35	785	3/05	778	M	771	G	764	*5/01		757	4/14	751	17/17	740	21/06	729	c	718	*21/37	707	16/11	695	A	683	18/10	671	c	659	19/42	646	*21/02	633	19/02	620	18/07	607	c	594	18/09	580	F	565	21/07	550	19/05
	798	*4/02	791	*2/06	784	3/19	777	4/27	770	c	763	*4/17	v	756	8/16	750	16/03	739	17/09	728	E	717	*18/02	706	*20/31	694	16/18	682	*21/38	670	c	658	19/08	645	7/06	632	20/29	619	18/03	606	c	593	18/06	579	17/12	564	M	549	19/34
	797	4/15	790	*4/18	783	4/19	776	9/05	769	c	762	24/01	a	755	5/09	749	*19/12	738	*18/13	727	c	716	16/02	705	22/22	693	17/11	681	19/27	669	c	657	18/01	644	M	631	20/36	618	16/01	605	c	592	17/07	578	*21/10	563	M	548	19/40
	796	6/33	789	*4/20	782	6/12	775	2/01	768	c	761	7/51	l	754	5/08	748	21/16	737	19/18	726	c	715	16/15	704	20/09	692	21/15	680	19/13	668	c	656	M	643	17/14	630	F	617	M	604	c	591	18/11	577	19/09	562	19/32	547	19/33
	795	8/19	788	22/03	781	5/07	774	12/10	767	c	760	2/07	e	753	3/11	747	19/38	736	1/03	725	c	714	B	703	15/23	691	21/27	679	*20/33	667	c	655	*19/36	642	21/21	629	19/14	616	20/17	603	B	590	16/07	576	17/01	561	E	546	23/31
	794	9/34	787	2/24	780	4/28	773	4/09	766	F(e)	759	7/15	t	752	4/16	746	M	735	21/34	724	c	713	14/04	702	**22/07	690	17/13	678	20/10	666	c	654	18/04	641	17/24	628	23/21	615	20/08	602	c	589	20/30	575	19/23	560	19/41	545	21/39
	793	*5/12	786	6/34	779	2/08	772	**1/06	765	c	758	24/04	a			745	17/10	734	21/11	723	c	712	25/03	701	10/13	689	23/16	677	11/15	665	c	653	arv	640	5/06	627	23/11	614	20/07	601	c	588	19/25	574	*19/37	559	19/07	544	23/14
		52		51		50		49		48		47				744	10/11	733	15/03	722	M	711	13/07	700	22/16	688	15/13	676	15/22	664	M	652	23/04	639	*23/19	626	13/29	613	24/15	600	c	587	20/02	573	21/19	558	23/20	543	19/35
																743	17/20	732	1/16	721	c	710	14/42	699	14/09	687	3/22	675	F	663	c	651	14/20	638	7/47	625	20/05	612	11/09	599	c	586	20/27	572	19/20	557	20/21	542	20/28
																742	*2/14	731	M	720	c	709	F	698	13/16	686	M	674	14/26	662	c	650	13/15	637	25/08	624	7/14	611	9/21	598	c	585	G	571	14/11	556	*19/11	541	*19/21
																741	*18/05	730	7/22	719	c	708	14/43	697	13/22	685	M	673	M	661	c	649	12/43	636	12/29	623	8/04	610	12/21	597	c	584	*13/27	570	19/31	555	15/12	540	D
															46		45		44		43		42		41		40		39		38		37		36		35		34		33		32		31		30		29
[truncated: 57 more columns]
