# Supplementary material for: Identification of candidate genes involved in Witches’ broom disease resistance in a segregating mapping population of Theobroma cacao L. in Brazil
Source: BMC Genomics. 2016 Feb 11;17:107. doi: 10.1186/s12864-016-2415-x (PMC4750280; doi:10.1186/s12864-016-2415-x)
Supplement: Additional file 3: — Primer and probe sequences for candidate gene expression analysis. (XLS 35 kb) [file 12864_2016_2415_MOESM3_ESM.xls]

## Sheet: Sheet1
QTL	Gene model	Name	Sequence 5'- 3'	Tm	%GC
Chr. IX	Thecc1EG041851	Actin 1
		Actin_F_LSP	CTGACAGAATGAGCAAGGAAATCA	59.4	42
		Actin_R_LSP	TACTCTGCCTTAGCAATCCACATC	58.5	46
		Actin_P	CCATCTTGGCATCTC	68	53
		Actin_F_STA	ACCATGTTCCCAGGAATTGCT	59.3	48
		Actin_R_STA	TGAACGATTGATGGGCCAG	59	53
Chr. IV	Thecc1EG020890	Malate dehydrogenase family protein
		MDH_F_LSP	CCAGTTCGCGTCCTCGTTAC	59.3	60
		MDH_R_LSP	CATGGGCACCAGAGCATACC	59.9	60
		MDH_P	AGCTGCAGGACAAAT	69	47
		MDH_F_STA	TCCGTCAATGGCAAAGGAA	58.6	47
		MDH_R_STA	AGGATCACAGGCTGGTCAGC	58.9	60
Chr. X	Thecc1EG043087	EF1a_t1, GTP binding Elongation factor Tu family protein isoform 1
		EF1a_t1_F_LSP	TGATAAAGCTTGGGAAATTCAAGTT	58.4	32
		EF1a_t1_R_LSP	CCAATGACCACAATGTTAATGTGAA	59.5	36
		EF1a_t1_P	AGTCGCTATGGGTAAGGA	69	50
		EF1a_t1_F_STA	CTCGCCTGCCGATTGATAAA	59.8	50
		EF1a_t1_R_STA	CAGGTGACCGGTGGTGGT	58.7	67
QTL3.1	Thecc1EG016564	Mitogen-activated protein kinase kinase 5, putative
		016564_Fw	TTATATTGGCTGTGTAAGAAGGCTTTT	58.8	33
		016564_Rv	CAGAACATCGAGTTATTAGGATCAGAA	58.1	37
		016564_probe	TGTTCCATGGCTTAACCT	69	44
		016564_STA_F	TTATATTGGCTGTGTAAGAAGGCTTTT	58.8	33
		016564_STA_R	CAGAACATCGAGTTATTAGGATCAGAA	58.1	37
QTL6.1	Thecc1EG028959	Leucine-rich repeat transmembrane protein kinase protein, putative isoform 1 / Leaf senescence-associated receptor-like protein kinase, putative isoform 2, partial
		028959_Fw	GCAGTTACAATGATTCGCCAAG	58.4	45
		028959_Rv	AGATTTGATATGTAAGGAGCTATGTTTCC	58.6	34
		028959_probe	ATCTCCATGAATTTATCC	69	33
		028959_STA_F	ACTTGTGGAACGGTCTTAACTGC	58.4	48
		028959_STA_R	ATTGTTTGACAAATCCAGGAATTG	58	33
QTL6.1	Thecc1EG028960	Leucine-rich repeat protein kinase family protein, putative
		028960_Fw	TGAAGGTGGACTCATTTATGAATACAT	58	33
		028960_Rv	CTCCCAATTCAAGAAATGTTTGC	58.6	39
		028960_probe	AGGAACTTCTGTTAGATAGC	70	40
		028960_STA_F	GCAATGAAGGTGGACTCATTTATG	58.6	42
		028960_STA_R	GCTGCATCCAATGCTACTCGTAG	59.9	52
QTL6.1	Thecc1EG028968	CC-NBS-LRR resistance protein, putative
		028968_Fw	GGCCATTGAACTTCTTTTCTGG	58.7	45
		028968_Rv	CACAGTTTCAGTATCTTCTTCCCGT	58.8	44
		028968_probe	CATTCCATGTTTCAACTAT	69	32
		028968_STA_F	GAGTTGACGGTGTTTATGTGCAA	58.7	43
		028968_STA_R	TGCTTTGGCATCACAGTTTCAG	59.9	45
QTL7.1	Thecc1EG032344	Aldolase-type TIM barrel family protein isoform 1 - [Probable peroxisomal (S)-2-hydroxy-acid oxidase 2]
		32344_FW	TGCCGGACAAATTGATCGTA	58.6	45
		32344_RV	GAGCACACCCTTCACAAGAATTG	59.6	48
		32344_probe	AGCTGGAAGGATGTGAAA	69	44
		32344_STA_F	GCTGATGACTCAGGACTTGCTTC	59.1	52
		32344_STA_R	CTTGTGTCTTCAGCAGTGAGCAC	58.8	52
QTL9.1	Thecc1EG038249_t3	DNA-binding protein phosphatase 1 isoform 1* / [DNA-binding protein phosphatase 2C]
		038249_t3_F_LSP	GGCACTACTGTTCTCACTGCAATC	59	50
		038249_t3_R_LSP	CTCTATAGCTGTTCCATGCCGTG	59.8	52
		038249_t3_P	ATTTGGGAGGGCAGTACT	70	50
		038249_t3_F_STA	CCTTGAGTCTGCCTTGGCTTC	60	57
		038249_t3_R_STA	AACAGGGCCTATGATCTTTGGA	58.6	45
QTL9.1	Thecc1EG038259_t1	RING/U-box superfamily protein isoform 1
		038259_t1_F_LSP	GAGACTTAACCACCGACCCAAA	59	50
		038259_t1_R_LSP	TTCAGCTGGATAATCTTCCATCTCA	60	40
		038259_t1_P	CTTCATCTGCGGTGGC	69	63
		038259_t1_F_STA	GGTTCGAGTAGCAGTCGACTGG	59.9	59
		038259_t1_R_STA	GCAGATCGAAGTAGATTCCTCCAG	59.4	50
QTL9.1	Thecc1EG038261_t1	Uveal autoantigen with coiled-coil domains and ankyrin repeats isoform 1
		038261_t1_F_LSP	CCAGACACAAAACAGATTAAGAAGAAGTT	59.6	34
		038261_t1_R_LSP	CCATTTGAATTCGTGATAGCTCCT	59.5	42
		038261_t1_P	TTCATTGACAAGGTTTTAGG	69	35
		038261_t1_F_STA	GTCATGCCAGCTTGTTACCACTC	59.7	52
		038261_t1_R_STA	TCCATATCGATCACACCATGACTT	59.2	42
QTL9.1	Thecc1EG038262	RING/U-box superfamily protein
		38262_F_LSP	AATTGGCTGGACAAGGAGGTC	59	52
		38262_R_LSP	CCTGATTTAATATGCTCCTTTGCTGT	59.9	38
		38262_P	CAACCATGAAACTCA	68	40
		38262_F_STA	TCTGATTCACCAAGCACGGTAC	58.7	50
		38262_R_STA	GCTACCTCTCCCAGCTTCTCATC	59.5	57
QTL9.1	Thecc1EG038267_t1-3	Kinase superfamily protein with octicosapeptide/Phox/Bem1p domain, putative isoform 1
		038267_t1-3_F_LSP	GTCAATCTTCGAGATCCTCATCG	58.8	48
		038267_t1-3_R_LSP	GATCAGAGTTTGACATTTCACCTTAGATAG	59.1	37
		038267_t1-3_P	CAATATGCAAGGTTGGTGAT	69	40
		038267_t1-3_F_STA	CTTTGGGATGGAGTACTTGCATG	59.5	48
		038267_t1-3_R_STA	ACCAAATGAGAACACATCAACCTTC	59.3	40
Chr. IX	Thecc1EG037633	NPR1
		NPR1_t1_FW	GACCGTTTGTGCGTTGAGATAC	58.2	50
		NPR1_t1_RV	TAGCAATGTCCATCGCAACTTT	58.4	41
		NPR1_t1_probe	AATAGAGTTGGATTGGCAAA	68	35
		NPR1_t1_STA_F	AAGGCTTCTCCAAAGGACCG	59.3	55
		NPR1_t1_STA_R	TGTTCCATCCACTTTAGCAATGTC	59	42
