# Supplementary material for: Identification of candidate genes involved in Witches’ broom disease resistance in a segregating mapping population of Theobroma cacao L. in Brazil
Source: BMC Genomics. 2016 Feb 11;17:107. doi: 10.1186/s12864-016-2415-x (PMC4750280; doi:10.1186/s12864-016-2415-x)
Supplement: Additional file 5: — Location of the SNP markers on the integrated linkage map. (XLS 278 kb) [file 12864_2016_2415_MOESM5_ESM.xls]

## Sheet: Genetic linkage map MP01
Integrated linkage map MP01
Chromosome I	cM
Tcm001s00115122	0
Tcm001s00135979	0
Tcm001s00113950	0
Tcm001s00215861	0.218
Tcm001s00245518	0.218
Tcm001s00246722	0.218
Tcm001s00215771	0.218
Tcm001s00367447	0.766
Tcm001s00360030	0.766
Tcm001s00503120	1.426
Tcm001s00476207	1.426
Tcm001s00464274	1.426
Tcm001s00494946	1.426
Tcm001s00526532	1.754
Tcm001s00595114	2.413
Tcm001s00633669	2.632
Tcm001s00653244	2.632
Tcm001s00733213	2.851
Tcm001s00761353	2.96
Tcm001s00802575	2.96
Tcm001s00794713	2.96
Tcm001s00974067	4.176
Tcm001s01025199	4.176
Tcm001s01009095	4.176
Tcm001s00993342	4.176
Tcm001s01155758	5.057
Tcm001s01197105	5.166
Tcm001s01274983	5.166
Tcm001s01180646	5.166
Tcm001s01184870	5.166
Tcm001s01193171	5.166
Tcm001s01185222	5.166
Tcm001s01308520	5.384
Tcm001s01389170	6.265
Tcm001s01427947	6.375
Tcm001s01486155	6.593
Tcm001s01533909	7.129
Tcm001s01526615	7.129
Tcm001s01875474	8.477
Tcm001s01876672	8.477
Tcm001s02303809	10.138
Tcm001s02302596	10.138
Tcm001s02392801	10.466
Tcm001s02589571	11.427
Tcm001s02656348	11.427
Tcm001s02593824	11.427
Tcm001s02573690	11.427
Tcm001s02644214	11.427
Tcm001s02760535	11.881
Tcm001s02849593	12.335
Tcm001s02850381	12.335
Tcm001s03014234	12.789
Tcm001s03055435	12.899
Tcm001s03077935	13.008
Tcm001s03079101	13.172
Tcm001s03171248	13.337
Tcm001s03251554	13.666
Tcm001s03307476	13.995
Tcm001s03267029	13.995
Tcm001s03366457	14.148
Tcm001s03352984	14.148
Tcm001s03434289	14.608
Tcm001s03451880	14.762
Tcm001s03453163	14.914
Tcm001s03584678	15.684
Tcm001s03641508	15.684
Tcm001s03610931	15.684
Tcm001s03626421	15.684
Tcm001s03558734	15.75
Tcm001s03587097	15.934
Tcm001s03555871	15.934
Tcm001s03731203	16.151
Tcm001s03626598	16.406
Tcm001s03675823	16.489
Tcm001s03630042	16.489
Tcm001s03632959	16.489
Tcm001s03676296	16.489
Tcm001s03633031	16.489
Tcm001s03677390	16.554
Tcm001s03864516	17.646
Tcm001s03854876	17.646
Tcm001s03866545	17.646
Tcm001s03930717	17.918
Tcm001s03935823	17.918
Tcm001s03935916	17.918
Tcm001s04035630	18.735
Tcm001s04035779	18.735
Tcm001s03970013	18.735
Tcm001s04101361	18.967
Tcm001s04101628	18.967
Tcm001s04095946	19.148
Tcm001s04096291	19.148
Tcm001s04218222	19.148
Tcm001s04164321	19.433
Tcm001s04204074	19.433
Tcm001s04217966	19.433
Tcm001s04176383	19.433
Tcm001s04482680	19.561
Tcm001s04420264	19.561
Tcm001s04543690	19.561
Tcm001s04536674	19.561
Tcm001s04528332	20.368
Tcm001s04650303	20.6
Tcm001s04743774	20.928
Tcm001s04880710	21.191
Tcm001s04909095	21.453
Tcm001s04941453	21.584
Tcm001s05133331	21.968
Tcm001s05008996	21.968
Tcm001s05133694	21.968
Tcm001s05007436	21.968
Tcm001s05164143	21.968
Tcm001s05314742	22.351
Tcm001s05328122	22.46
Tcm001s05328174	22.46
Tcm001s05352214	22.678
Tcm001s05392724	22.788
Tcm001s05457244	23.225
Tcm001s05440393	23.225
Tcm001s05457314	23.225
Tcm001s05507185	23.334
Tcm001s05891952	24.438
Tcm001s05921158	24.438
Tcm001s05993614	24.876
Tcm001s06008747	24.985
Tcm001s06187401	25.403
Tcm001s06103187	25.444
Tcm001s06192990	25.904
Tcm001s06213179	26.133
Tcm001s06413263	27.097
Tcm001s06417535	27.758
Tcm001s06422078	27.758
Tcm001s06443631	27.987
Tcm001s06704106	29.143
Tcm001s06661149	29.143
Tcm001s06691930	29.143
Tcm001s06943342	30.533
Tcm001s07203240	30.533
Tcm001s07407870	31.224
Tcm001s07593653	31.662
Tcm001s07678427	32.209
Tcm001s07692623	32.319
Tcm001s07689650	32.319
Tcm001s07692656	32.319
Tcm001s07689791	32.319
Tcm001s07781108	32.537
Tcm001s07770814	32.537
Tcm001s07856196	32.756
Tcm001s07850379	32.756
Tcm001s07903757	32.756
Tcm001s07915315	32.756
Tcm001s07904959	32.756
Tcm001s07855896	32.756
Tcm001s08187934	33.194
Tcm001s08142439	33.194
Tcm001s08005120	33.194
Tcm001s08149927	33.46
Tcm001s08219389	33.46
Tcm001s08132106	33.46
Tcm001s08284268	33.46
Tcm001s08278659	33.46
Tcm001s08284169	33.753
Tcm001s08274993	33.753
Tcm001s08274719	33.753
Tcm001s08353112	34.26
Tcm001s08466149	34.26
Tcm001s08619035	34.688
Tcm001s08618425	34.688
Tcm001s08746986	35.06
Tcm001s08734843	35.06
Tcm001s08751635	35.06
Tcm001s08514894	35.3
Tcm001s08683717	35.54
Tcm001s08590391	35.54
Tcm001s08740335	35.54
Tcm001s08673953	35.54
Tcm001s08673962	35.54
Tcm001s08774078	35.663
Tcm001s08878773	35.863
Tcm001s08994050	36.264
Tcm001s09027401	36.264
Tcm001s09014506	36.264
Tcm001s09141637	36.264
Tcm001s09083914	36.514
Tcm001s09493588	37.143
Tcm001s09486785	37.143
Tcm001s09772446	38.022
Tcm001s09882055	38.681
Tcm001s09950565	38.9
Tcm001s09940542	38.9
Tcm001s10018633	39.119
Tcm001s10168848	39.339
Tcm001s10190397	39.339
Tcm001s10188773	39.339
Tcm001s10209610	39.339
Tcm001s10289188	39.887
Tcm001s10297364	39.996
Tcm001s10297227	39.996
Tcm001s10369605	40.105
Tcm001s10574517	40.324
Tcm001s10573065	40.324
Tcm001s10883601	40.761
Tcm001s10976279	40.871
Tcm001s11122598	41.75
Tcm001s11100290	41.75
Tcm001s11115071	41.859
Tcm001s11105516	41.968
Tcm001s11276895	42.187
Tcm001s11273170	42.187
Tcm001s11272552	42.187
Tcm001s11317243	42.296
Tcm001s11352078	42.296
Tcm001s11319759	42.296
Tcm001s11315787	42.296
Tcm001s11823112	42.844
Tcm001s11831241	42.844
Tcm001s11821203	42.844
Tcm001s11651793	42.844
Tcm001s11561947	42.844
Tcm001s12301101	43.572
Tcm001s12200052	43.813
Tcm001s12035464	44.053
Tcm001s11964256	44.053
Tcm001s11971741	44.108
Tcm001s12077426	44.162
Tcm001s11969569	44.162
Tcm001s12340943	45.034
Tcm001s13162985	45.87
Tcm001s13075113	45.87
Tcm001s13161240	45.87
Tcm001s12954369	46.02
Tcm001s12703327	46.32
Tcm001s12578239	46.469
Tcm001s12578047	46.469
Tcm001s12714078	47.461
Tcm001s12714475	47.461
Tcm001s13186900	47.628
Tcm001s13187557	47.628
Tcm001s13261341	48.452
Tcm001s13244236	48.452
Tcm001s13262197	48.452
Tcm001s13283880	48.671
Tcm001s13307955	48.671
Tcm001s13284868	48.671
Tcm001s13613474	48.671
Tcm001s13668782	49.334
Tcm001s13669431	49.334
Tcm001s13833664	49.665
Tcm001s14020425	49.995
Tcm001s14020629	49.995
Tcm001s14453548	50.764
Tcm001s14454784	50.764
Tcm001s14180582	50.928
Tcm001s14477173	51.256
Tcm001s14480992	51.256
Tcm001s14945528	51.42
Tcm001s14642139	51.42
Tcm001s14899295	51.42
Tcm001s14939522	51.42
Tcm001s15156674	51.748
Tcm001s15079229	51.748
Tcm001s15079278	51.748
Tcm001s15151170	51.802
Tcm001s15126399	51.857
Tcm001s15459415	52.131
Tcm001s15532568	52.404
Tcm001s15465198	52.404
Tcm001s15529329	52.733
Tcm001s15578715	52.733
Tcm001s15607932	52.952
Tcm001s16047904	54.149
Tcm001s16089763	54.386
Tcm001s16008956	54.386
Tcm001s16089602	54.386
Tcm001s16739535	55.044
Tcm001s16139612	55.044
Tcm001s16524177	55.044
Tcm001s16740956	55.044
Tcm001s16101713	55.044
Tcm001s17290971	55.734
Tcm001s17420813	56.193
Tcm001s17683927	56.882
Tcm001s17876381	57.341
Tcm001s18406546	58.042
Tcm001s17914701	58.467
Tcm001s18029383	58.467
Tcm001s19629078	58.636
Tcm001s20021807	59.086
Tcm001s19978427	59.086
Tcm001s22541976	59.688
Tcm001s19670018	59.688
Tcm001s22136338	59.688
Tcm001s21205811	59.688
Tcm001s22136709	59.688
Tcm001s24946228	61.081
Tcm001s24943495	61.081
Tcm001s25270111	61.081
Tcm001s26441111	61.541
Tcm001s26449248	61.541
Tcm001s26531565	61.77
Tcm001s26555143	61.77
Tcm001s26553319	61.77
Tcm001s27297233	62
Tcm001s27674687	62
Tcm001s27667912	62
Tcm001s27242898	62.626
Tcm001s27929090	62.951
Tcm001s27784164	62.951
Tcm001s27955968	62.951
Tcm001s28008415	62.951
Tcm001s27785486	62.951
Tcm001s27705493	63.235
Tcm001s27706040	63.235
Tcm001s27244566	64.068
Tcm001s28186282	65.112
Tcm001s28188205	65.112
Tcm001s28186768	65.112
Tcm001s28280913	65.769
Tcm001s28861225	66.099
Tcm001s28752888	66.099
Tcm001s29008080	67.656
Tcm001s29008586	67.656
Tcm001s30228417	69.093
Tcm001s30228461	69.093
Tcm001s30359676	69.972
Tcm001s30350001	69.972
Tcm001s30399990	70.171
Tcm001s30647324	70.971
Tcm001s30669175	71.691
Tcm001s30846241	71.934
Tcm001s30996970	72.176
Tcm001s31122151	72.176
Tcm001s31194914	72.285
Tcm001s31191650	72.285
Tcm001s31312129	72.613
Tcm001s31312127	72.613
Tcm001s31463191	73.603
Tcm001s31554629	73.713
Tcm001s31555490	73.713
Tcm001s31785054	75.15
Tcm001s31658238	75.15
Tcm001s31656673	75.15
Tcm001s31745282	75.15
Tcm001s31809661	75.357
Tcm001s31737348	75.85
Tcm001s31962337	77.136
Tcm001s32120391	77.805
Tcm001s32930114	80.73
Tcm001s32935446	80.73
Tcm001s32935874	80.73
Tcm001s32918760	80.73
Tcm001s33238680	81.389
Tcm001s33237978	81.389
Tcm001s33541885	82.714
Tcm001s33542146	82.714
Tcm001s33604777	82.823
Tcm001s33609367	82.823
Tcm001s33604834	82.823
Tcm001s33606077	82.823
Tcm001s33691911	82.823
Tcm001s33636820	83.138
Tcm001s33636648	83.138
Tcm001s34010517	85.052
Tcm001s34011385	85.052
Tcm001s34055665	86.154
Tcm001s34154300	86.154
Tcm001s34049840	86.154
Tcm001s34148596	86.154
Tcm001s34187902	86.372
Tcm001s34319657	87.032
Tcm001s34319657	87.032
Tcm001s34560615	88.245
Tcm001s34513882	88.245
Tcm001s34557595	88.245
Tcm001s34529297	88.245
Tcm001s34682681	88.573
Tcm001s34641359	88.573
Tcm001s34913904	89.713
Tcm001s35031186	90.281
Tcm001s34984717	90.281
Tcm001s35005153	90.281
Tcm001s35005245	90.281
Tcm001s35051746	90.281
Tcm001s35072072	90.564
Tcm001s35288444	91.704
Tcm001s35314479	91.704
Tcm001s35398097	92.033
Tcm001s35381196	92.033
Tcm001s35279503	92.736
Tcm001s35276812	92.736
Tcm001s35273440	92.736
Tcm001s35624718	93.913
Tcm001s35641071	94.132
Tcm001s35640324	94.132
Tcm001s35705445	94.46
Tcm001s35878903	95.118
Tcm001s36032787	95.644
Tcm001s36085916	95.703
Tcm001s36082158	95.703
Tcm001s36099689	95.994
Tcm001s36114929	95.994
Tcm001s36113796	95.994
Tcm001s36126566	95.994
Tcm001s36120636	95.994
Tcm001s36159482	96.322
Tcm001s36163386	96.322
Tcm001s36229846	96.54
Tcm001s36235004	96.54
Tcm001s36236423	96.54
Tcm001s36207771	96.54
Tcm001s36229105	96.54
Tcm001s36394233	97.476
Tcm001s36353957	98.001
Tcm001s36349633	98.001
Tcm001s36509646	98.177
Tcm001s36492876	98.621
Tcm001s36497891	98.621
Tcm001s36565249	99.033
Tcm001s36571761	99.239
Tcm001s36582777	99.239
Tcm001s36619947	99.445
Tcm001s36889679	100.065
Tcm001s36749839	100.065
Tcm001s36937885	100.393
Tcm001s36937466	100.393
Tcm001s36925952	100.393
Tcm001s36926007	100.393
Tcm001s37032808	100.986
Tcm001s37138348	101.381
Tcm001s37120500	101.381
Tcm001s37218653	101.757
Tcm001s37188602	101.903
Tcm001s37350335	103.218
Tcm001s37429087	103.478
Tcm001s37425502	103.478
Tcm001s37501177	103.588
Tcm001s37579629	104.563
Tcm001s37541728	104.578
Tcm001s37584603	105.175
Tcm001s37581827	105.175
Tcm001s37667223	105.547
Tcm001s37826397	105.784
Tcm001s37823809	105.784
Tcm001s37898732	106.546
Tcm001s38189075	107.773
Tcm001s38074804	107.773
Tcm001s38078760	107.773
Tcm001s38074729	107.773
Tcm001s38239080	107.882
Tcm001s38297003	108.54
Tcm001s38294585	108.54
Tcm001s38324103	109.088
Tcm001s38345393	109.088
Tcm001s38354410	109.088
Tcm001s38361782	109.088
Tcm001s38792027	109.636
Tcm001s38446560	109.691
Tcm001s38436584	109.746
Tcm001s38657998	111.037
Tcm001s38656578	111.037
Tcm001s38629421	111.037
Tcm001s38657933	111.037
Tcm001s38501855	111.293
Tcm001s38554655	111.293
Tcm001s38553317	111.293
Tcm001s38544656	111.293
Tcm001s38544763	111.293
Tcm001s38621574	111.517
Tcm001s38829746	112.872
Tcm001s38733063	112.872
Tcm001s38852248	112.872
Tcm001s38733071	112.872
Tcm001s38874740	113.09
Tcm001s38877345	113.09
Tcm001s38903060	113.09
Tcm001s38903041	113.09
Chromosome II	cM
Tcm002s00289989	0
Tcm002s00287324	0
Tcm002s00182108	0.218
Tcm002s00231070	0.218
Tcm002s00173474	0.218
Tcm002s00173822	0.218
Tcm002s00317140	1.146
Tcm002s00324844	1.277
Tcm002s00358062	1.54
Tcm002s00380695	1.54
Tcm002s00594336	2.78
Tcm002s00644284	3.088
Tcm002s00660821	3.088
Tcm002s00688982	3.198
Tcm002s00690270	3.198
Tcm002s00769062	3.473
Tcm002s00773168	3.748
Tcm002s00871519	4.297
Tcm002s00899763	4.406
Tcm002s00860981	4.406
Tcm002s00976573	4.999
Tcm002s01065953	5.394
Tcm002s01133407	5.394
Tcm002s01098929	5.394
Tcm002s01035479	5.394
Tcm002s01034898	5.394
Tcm002s01075546	5.394
Tcm002s01024892	5.503
Tcm002s01007131	5.503
Tcm002s01028083	5.503
Tcm002s00991137	5.612
Tcm002s00976470	5.612
Tcm002s01124548	5.612
Tcm002s01099763	5.831
Tcm002s01267761	6.852
Tcm002s01324257	7.055
Tcm002s01326788	7.055
Tcm002s01634230	9.121
Tcm002s01660219	9.496
Tcm002s01660436	9.496
Tcm002s01619417	9.496
Tcm002s01718135	9.732
Tcm002s01685503	9.971
Tcm002s01671347	9.971
Tcm002s01686713	9.971
Tcm002s01775386	10.925
Tcm002s01768024	10.925
Tcm002s01772359	10.925
Tcm002s01818177	11.161
Tcm002s01982171	13.083
Tcm002s02007722	13.084
Tcm002s01918960	13.229
Tcm002s01917006	13.229
Tcm002s02059538	13.521
Tcm002s02038283	13.521
Tcm002s02059213	13.521
Tcm002s02107839	14.014
Tcm002s02143102	14.014
Tcm002s02142287	14.014
Tcm002s02096086	14.014
Tcm002s02248302	14.506
Tcm002s02347721	14.834
Tcm002s02348536	14.834
Tcm002s02422742	14.846
Tcm002s02442495	15.506
Tcm002s02450026	15.815
Tcm002s02628102	16.047
Tcm002s02540080	16.047
Tcm002s02635460	16.211
Tcm002s02612556	16.376
Tcm002s02612339	16.376
Tcm002s02642887	16.376
Tcm002s02644360	16.376
Tcm002s02699650	16.539
Tcm002s02900493	17.033
Tcm002s02749025	17.033
Tcm002s02795433	17.033
Tcm002s02748840	17.033
Tcm002s02816238	17.033
Tcm002s02747943	17.033
Tcm002s03063921	17.694
Tcm002s03069555	17.694
Tcm002s03037377	17.803
Tcm002s03127274	17.912
Tcm002s03164706	17.912
Tcm002s03145654	17.912
Tcm002s03128312	17.912
Tcm002s03240536	18.437
Tcm002s03240567	18.437
Tcm002s03178796	18.499
Tcm002s03224062	18.792
Tcm002s03356027	19.316
Tcm002s03365698	19.316
Tcm002s03434770	19.49
Tcm002s03646672	20.867
Tcm002s03684724	21.266
Tcm002s03671907	21.421
Tcm002s03747478	21.444
Tcm002s03672879	21.445
Tcm002s03906045	21.883
Tcm002s03840267	21.883
Tcm002s03798624	21.883
Tcm002s03840283	21.883
Tcm002s03906559	21.883
Tcm002s03879244	21.883
Tcm002s03975321	22.101
Tcm002s03955439	22.101
Tcm002s03960523	22.322
Tcm002s04046425	22.758
Tcm002s03996828	22.76
Tcm002s04024217	22.978
Tcm002s04024234	22.978
Tcm002s04141974	24.305
Tcm002s04171921	24.414
Tcm002s04156323	24.414
Tcm002s04171959	24.414
Tcm002s04227937	24.523
Tcm002s04306664	24.852
Tcm002s04415508	25.18
Tcm002s04415697	25.18
Tcm002s04473371	25.729
Tcm002s04520939	26.008
Tcm002s04604976	26.275
Tcm002s04689079	26.934
Tcm002s04689460	26.934
Tcm002s04756109	27.373
Tcm002s04815929	27.811
Tcm002s04815977	27.811
Tcm002s04876091	28.223
Tcm002s04974748	28.748
Tcm002s05199954	29.449
Tcm002s05157428	29.682
Tcm002s05278663	29.682
Tcm002s05157519	29.682
Tcm002s05273710	29.736
Tcm002s05274710	29.736
Tcm002s05251565	29.791
Tcm002s05270942	29.791
Tcm002s05134241	30.317
Tcm002s05550625	31.557
Tcm002s05449786	31.557
Tcm002s05452135	31.557
Tcm002s05550279	31.557
Tcm002s05521396	31.728
Tcm002s05522990	31.728
Tcm002s05615763	32.768
Tcm002s05613205	32.768
Tcm002s05616369	32.768
Tcm002s05819118	33.842
Tcm002s05819726	33.842
Tcm002s05698545	33.913
Tcm002s05701122	34.197
Tcm002s05771073	34.307
Tcm002s05722774	34.416
Tcm002s05773308	34.745
Tcm002s05853030	34.909
Tcm002s05853012	34.909
Tcm002s06004063	35.734
Tcm002s06072916	35.734
Tcm002s06059229	35.734
Tcm002s06026927	35.734
Tcm002s06005600	35.734
Tcm002s06024224	35.734
Tcm002s05958246	35.843
Tcm002s06129721	35.953
Tcm002s06138810	35.953
Tcm002s06151157	35.953
Tcm002s06087616	36.062
Tcm002s06149290	36.171
Tcm002s05894024	36.171
Tcm002s06149402	36.226
Tcm002s06221398	36.28
Tcm002s06146269	36.28
Tcm002s06244853	37.049
Tcm002s06250087	37.049
Tcm002s06249523	37.049
Tcm002s06321216	37.625
Tcm002s06568211	37.816
Tcm002s06348254	37.816
Tcm002s06567862	37.816
Tcm002s06432165	37.816
Tcm002s06637416	38.474
Tcm002s06678001	38.474
Tcm002s06796586	38.802
Tcm002s06908195	39.076
Tcm002s06963893	39.35
Tcm002s06861606	39.35
Tcm002s06777528	39.35
Tcm002s06859871	39.35
Tcm002s06964356	39.35
Tcm002s07032556	39.943
Tcm002s07294031	40.337
Tcm002s07453904	41.217
Tcm002s07505160	41.326
Tcm002s07504598	41.326
Tcm002s07558775	41.326
Tcm002s07558412	41.326
Tcm002s07662068	41.435
Tcm002s07761760	41.653
Tcm002s07743416	41.653
Tcm002s07740227	41.653
Tcm002s07740643	41.653
Tcm002s07794888	41.981
Tcm002s07831310	41.981
Tcm002s07932618	42.971
Tcm002s07972813	42.971
Tcm002s07968021	42.971
Tcm002s07932650	42.971
Tcm002s08020423	43.299
Tcm002s08072240	43.299
Tcm002s08003492	43.299
Tcm002s08082897	43.299
Tcm002s08003787	43.299
Tcm002s08068239	43.299
Tcm002s08269115	43.354
Tcm002s08165982	43.409
Tcm002s08166096	43.409
Tcm002s08313597	43.847
Tcm002s08243559	44.033
Tcm002s08542980	45.02
Tcm002s08544369	45.02
Tcm002s09348946	46.52
Tcm002s09345929	46.52
Tcm002s09166638	46.52
Tcm002s10142198	47.289
Tcm002s10158776	47.289
Tcm002s10288868	47.617
Tcm002s10280038	47.617
Tcm002s10302108	47.945
Tcm002s10394539	47.945
Tcm002s10916775	48.383
Tcm002s10919106	48.383
Tcm002s11331133	49.374
Tcm002s11157740	49.374
Tcm002s11128409	49.374
Tcm002s11162120	49.58
Tcm002s11378116	49.785
Tcm002s11450372	49.991
Tcm002s11682105	50.403
Tcm002s11751747	50.608
Tcm002s11748674	50.787
Tcm002s11928311	51.02
Tcm002s12031573	51.02
Tcm002s12031817	51.02
Tcm002s11919496	51.075
Tcm002s11990000	51.075
Tcm002s12084140	51.129
Tcm002s12169112	51.129
Tcm002s12558094	51.922
Tcm002s12620515	52.185
Tcm002s12665229	52.185
Tcm002s12765677	52.185
Tcm002s12769079	52.185
Tcm002s12620516	52.185
Tcm002s13073807	52.261
Tcm002s13152525	52.448
Tcm002s13138653	52.448
Tcm002s13151977	52.448
Tcm002s13748583	52.448
Tcm002s12884678	52.62
Tcm002s14174221	53.136
Tcm002s15250203	53.353
Tcm002s15296967	53.653
Tcm002s15300388	53.653
Tcm002s15386544	53.653
Tcm002s16465111	54.202
Tcm002s16458389	54.202
Tcm002s16460533	54.311
Tcm002s17306935	54.421
Tcm002s17248942	54.421
Tcm002s16458721	54.421
Tcm002s17301666	54.421
Tcm002s17760201	54.97
Tcm002s18266357	55.152
Tcm002s18489012	55.517
Tcm002s18126179	55.517
Tcm002s17594873	55.845
Tcm002s18907209	57.11
Tcm002s19318856	57.276
Tcm002s20518075	57.276
Tcm002s20524343	57.276
Tcm002s20517600	57.276
Tcm002s21734508	57.276
Tcm002s20517586	57.276
Tcm002s19312245	57.276
Tcm002s24193012	57.943
Tcm002s23708704	57.943
Tcm002s25036103	58.272
Tcm002s25039234	58.272
Tcm002s25652000	58.6
Tcm002s25652062	58.6
Tcm002s25732633	58.6
Tcm002s25971207	58.818
Tcm002s28252895	59.809
Tcm002s28261278	59.919
Tcm002s28945202	60.688
Tcm002s28945149	60.688
Tcm002s29666168	60.797
Tcm002s29936380	60.797
Tcm002s29938489	60.797
Tcm002s29667033	60.797
Tcm002s30117791	61.345
Tcm002s30118068	61.345
Tcm002s30315346	61.454
Tcm002s30879442	62.335
Tcm002s30815643	62.335
Tcm002s30990402	62.883
Tcm002s30991123	62.883
Tcm002s31329240	63.541
Tcm002s31516360	63.541
Tcm002s31473297	63.541
Tcm002s31723776	63.759
Tcm002s32058419	64.529
Tcm002s31974499	64.529
Tcm002s31974417	64.529
Tcm002s32127073	64.748
Tcm002s32097253	64.748
Tcm002s32125215	64.748
Tcm002s32218786	64.966
Tcm002s32425171	65.24
Tcm002s32459708	65.513
Tcm002s32862819	65.513
Tcm002s32860258	65.513
Tcm002s32864133	65.513
Tcm002s32460022	65.513
Tcm002s32351630	65.73
Tcm002s32429924	65.73
Tcm002s33117706	65.733
Tcm002s33105600	65.733
Tcm002s33253879	65.733
Tcm002s33126190	65.733
Tcm002s33253823	65.733
Tcm002s33363366	65.733
Tcm002s33119785	65.733
Tcm002s33223216	66.602
Tcm002s33776834	66.843
Tcm002s33996063	67.063
Tcm002s34015497	67.063
Tcm002s34100804	67.063
Tcm002s34002790	67.063
Tcm002s34101374	67.063
Tcm002s34012883	67.063
Tcm002s34266153	67.284
Tcm002s34451994	67.504
Tcm002s34451950	67.504
Tcm002s34430511	67.504
Tcm002s34592845	67.724
Tcm002s34795784	68.61
Tcm002s34797909	68.61
Tcm002s34417891	68.813
Tcm002s34902338	69.051
Tcm002s34992939	69.492
Tcm002s35410848	71.737
Tcm002s35497798	71.737
Tcm002s35472403	71.737
Tcm002s35437389	71.737
Tcm002s35497892	71.737
Tcm002s35663810	72.178
Tcm002s35583178	72.178
Tcm002s35668292	72.398
Tcm002s35793012	72.398
Tcm002s35855054	72.398
Tcm002s35793635	72.398
Tcm002s35659969	72.398
Tcm002s35453963	73.279
Tcm002s35458695	73.279
Tcm002s36199079	73.943
Tcm002s36128858	73.943
Tcm002s35747461	74.384
Tcm002s36956461	75.488
Tcm002s36865086	75.488
Tcm002s36854345	75.542
Tcm002s36920398	75.597
Tcm002s36956548	75.597
Tcm002s37033342	76.061
Tcm002s37592797	77.054
Tcm002s37513037	77.34
Tcm002s37405799	77.34
Tcm002s37513050	77.34
Tcm002s37418999	77.477
Tcm002s37332090	77.493
Tcm002s37590611	78.293
Tcm002s37588975	78.293
Tcm002s37741051	78.692
Tcm002s37693887	78.692
Tcm002s37843104	79.369
Tcm002s38206338	80.122
Tcm002s38164714	80.122
Tcm002s38771426	82.596
Tcm002s38938976	83.943
Tcm002s39020535	84.377
Tcm002s39228766	84.84
Tcm002s39177525	84.84
Tcm002s39186668	84.84
Tcm002s39328835	86.175
Tcm002s39388601	86.616
Tcm002s39393725	86.616
Tcm002s39393577	86.616
Tcm002s39577130	87.501
Tcm002s39649200	87.501
Tcm002s39536570	87.501
Tcm002s39808823	89.078
Tcm002s39827682	89.272
Tcm002s40061604	89.821
Tcm002s40061771	89.821
Tcm002s40044167	89.821
Tcm002s40205037	90.368
Tcm002s40282586	90.368
Tcm002s40208511	90.368
Tcm002s40458948	92.373
Tcm002s40516957	92.373
Tcm002s40513885	92.373
Tcm002s40570713	93.184
Tcm002s40743954	93.588
Tcm002s40749637	93.588
Tcm002s40752898	93.588
Tcm002s40648083	93.588
Tcm002s40736104	93.588
Tcm002s40726609	93.588
Tcm002s40796133	94.012
Tcm002s40846923	94.727
Tcm002s40873108	94.863
Tcm002s40863721	94.863
Tcm002s40864586	94.863
Tcm002s40879777	94.863
Tcm002s41023456	95.929
Tcm002s41076345	96.14
Tcm002s41074385	96.14
Tcm002s41082951	96.351
Tcm002s41103061	96.563
Tcm002s41141331	96.563
Tcm002s41100466	96.563
Tcm002s41252498	97.664
Tcm002s41211211	97.664
Tcm002s41255266	97.664
Tcm002s41213520	97.664
Tcm002s41331464	98.029
Tcm002s41436527	99.32
Tcm002s41456283	99.32
Tcm002s41436311	99.32
Tcm002s41644954	99.813
Tcm002s41520432	99.977
Tcm002s41669378	101.307
Tcm002s41820794	101.966
Tcm002s41812176	101.966
Tcm002s41820733	101.966
Tcm002s41904303	102.404
Tcm002s41930162	102.513
Tcm002s42037259	103.432
Tcm002s42016881	103.432
Tcm002s42041174	103.432
Tcm002s42188991	104.725
Tcm002s42086348	104.725
Tcm002s42196294	104.725
Tcm002s42171640	105.34
Tcm002s42220663	105.493
Tcm002s42221060	105.493
Tcm002s42282078	105.711
Tcm002s42177330	105.821
Tcm002s42296911	105.93
Tcm002s42376677	106.039
Tcm002s42357644	106.039
Chromosome III	cM
Tcm003s00201475	0
Tcm003s00012085	0
Tcm003s00014275	0
Tcm003s00179721	0
Tcm003s00200582	0
Tcm003s00368953	1.144
Tcm003s00481320	1.71
Tcm003s00448074	2.289
Tcm003s00655973	3.202
Tcm003s00621672	3.202
Tcm003s00638400	3.202
Tcm003s00627920	3.202
Tcm003s00746919	3.53
Tcm003s00746820	3.53
Tcm003s00836331	3.858
Tcm003s00841316	3.858
Tcm003s00942408	4.186
Tcm003s00969865	4.186
Tcm003s00949113	4.186
Tcm003s00947394	4.186
Tcm003s00897484	4.186
Tcm003s00935411	4.186
Tcm043s00055996	4.498
Tcm003s01336581	4.952
Tcm003s01398495	4.952
Tcm003s01330176	4.952
Tcm003s01426641	6.19
Tcm003s01621124	6.424
Tcm003s01667802	6.715
Tcm003s01714688	6.715
Tcm003s01667705	6.715
Tcm003s01793865	7.13
Tcm003s01791607	7.13
Tcm003s01750318	7.13
Tcm003s01752831	7.13
Tcm003s01952789	8.381
Tcm003s01960481	8.381
Tcm003s01924346	8.381
Tcm003s01937001	8.381
Tcm003s01897123	8.381
Tcm003s01953024	8.381
Tcm003s02238135	8.534
Tcm003s02432150	8.841
Tcm003s02076239	9.147
Tcm003s02311948	9.147
Tcm003s02199777	9.147
Tcm003s02310962	9.147
Tcm003s02438060	9.825
Tcm003s02441295	9.825
Tcm003s02435529	9.825
Tcm003s02441325	9.825
Tcm003s02466074	10.731
Tcm003s02972466	11.755
Tcm003s02972095	11.865
Tcm003s03263902	12.316
Tcm004s01440319	12.394
Tcm003s03547245	12.394
Tcm003s03948201	13.681
Tcm003s03947850	13.681
Tcm003s05396110	14.45
Tcm003s05401192	14.595
Tcm003s05546057	14.887
Tcm003s05555009	14.887
Tcm003s05805783	15.545
Tcm003s05805995	15.545
Tcm003s06093634	15.654
Tcm003s06235173	15.763
Tcm003s06235738	15.763
Tcm003s07188009	15.763
Tcm003s07295717	15.982
Tcm003s07401355	16.036
Tcm003s07402719	16.091
Tcm003s07480557	16.091
Tcm003s07988182	16.75
Tcm003s08337983	17.41
Tcm003s08404131	17.519
Tcm003s08404715	17.519
Tcm003s08503002	17.683
Tcm003s11148759	18.176
Tcm003s14102130	18.724
Tcm003s12502277	18.724
Tcm003s12611139	18.724
Tcm003s12610713	18.888
Tcm003s13337831	19.053
Tcm003s13344159	19.053
Tcm003s14482798	19.053
Tcm003s16191941	20.271
Tcm003s14788244	20.271
Tcm003s16191989	20.271
Tcm003s16190469	20.271
Tcm003s16353329	21.448
Tcm003s17041086	21.706
Tcm003s17041172	21.706
Tcm003s17591853	22.586
Tcm003s18135876	23.356
Tcm003s18099595	23.411
Tcm003s18118902	23.411
Tcm003s18149271	23.465
Tcm003s18785668	24.813
Tcm003s19128260	25.081
Tcm003s19567527	25.348
Tcm003s19984961	25.615
Tcm003s19886705	25.735
Tcm003s19892717	25.735
Tcm003s19954683	25.919
Tcm003s20315480	27.211
Tcm003s21219028	27.891
Tcm003s21223986	27.891
Tcm003s21235446	27.891
Tcm003s21384753	27.891
Tcm003s21375142	27.891
Tcm003s21223105	27.891
Tcm003s21230987	28.001
Tcm003s21179522	28.001
Tcm003s21177082	28.001
Tcm003s20332032	28.001
Tcm003s20294066	28.001
Tcm003s21224108	28.11
Tcm003s21300350	28.11
Tcm003s21235368	28.11
Tcm003s22142794	29.886
Tcm003s21904420	29.886
Tcm003s21962409	29.886
Tcm003s22142442	29.93
Tcm003s22281243	30.031
Tcm003s22595263	30.543
Tcm003s22548333	30.543
Tcm003s22638658	30.871
Tcm003s22685773	30.871
Tcm003s22685729	30.871
Tcm003s22678818	30.871
Tcm003s22625560	30.871
Tcm003s22734007	30.981
Tcm003s22730811	30.981
Tcm003s22823995	31.529
Tcm003s22955393	31.529
Tcm003s22955216	31.529
Tcm003s22966410	31.529
Tcm003s22823884	31.529
Tcm003s23071779	32.409
Tcm003s23022815	32.409
Tcm003s23060616	32.409
Tcm003s23063369	32.409
Tcm003s23089816	32.464
Tcm003s23086990	32.518
Tcm003s23072750	32.518
Tcm003s23105182	32.795
Tcm003s23104292	32.795
Tcm003s23231460	33.071
Tcm003s23410227	33.625
Tcm003s23593940	34.738
Tcm003s23595736	34.738
Tcm003s23608417	34.738
Tcm003s23758437	35.506
Tcm003s23712945	35.506
Tcm003s23710070	35.506
Tcm003s23691401	35.506
Tcm003s23691546	35.506
Tcm003s23753338	35.506
Tcm003s23675834	35.506
Tcm003s23735657	35.506
Tcm003s23801488	36.294
Tcm003s23801491	36.294
Tcm003s23882300	36.5
Tcm003s23952308	36.995
Tcm003s24098059	37.481
Tcm003s24210691	38.24
Tcm003s24178662	38.24
Tcm003s24279037	38.24
Tcm003s24297911	38.487
Tcm003s24344744	38.734
Tcm003s24326554	38.734
Tcm003s24456820	39.478
Tcm003s24579554	39.478
Tcm003s24439197	39.587
Tcm003s24462358	39.587
Tcm003s24615758	39.728
Tcm003s24634714	39.868
Tcm003s24836541	40.576
Tcm003s24995545	41
Tcm003s24886365	41.14
Tcm003s24837020	41.422
Tcm003s24753705	41.562
Tcm003s24875887	41.891
Tcm003s25161909	42.881
Tcm003s25176073	42.881
Tcm003s25250690	43.322
Tcm003s25373479	43.985
Tcm003s25377038	43.985
Tcm003s25377340	43.985
Tcm003s25946645	45.546
Tcm003s25862724	45.655
Tcm003s25783757	46.314
Tcm003s26082466	46.974
Tcm003s26080639	46.974
Tcm003s26287206	48.176
Tcm003s26251986	48.176
Tcm003s26258708	48.472
Tcm003s26258647	48.472
Tcm003s26442316	48.651
Tcm003s26483785	49.068
Tcm003s26575773	49.556
Tcm003s26572965	49.556
Tcm003s26754435	50.676
Tcm003s26768111	50.784
Tcm003s26846851	51.272
Tcm003s26935519	51.821
Tcm003s27007861	52.152
Tcm003s27009345	52.483
Tcm003s27176987	53.031
Tcm003s27177106	53.031
Tcm003s27360787	53.249
Tcm003s27219766	53.249
Tcm003s27335125	53.249
Tcm003s27529242	54.463
Tcm003s27587198	54.573
Tcm003s27481463	54.682
Tcm001s32999467	54.682
Tcm003s27630496	55.121
Tcm003s27806926	56.226
Tcm003s27746295	56.226
Tcm003s27808015	56.226
Tcm003s27917347	57.106
Tcm003s27925773	57.106
Tcm003s27926045	57.106
Tcm003s27977985	57.544
Tcm003s27975008	57.544
Tcm003s28054744	58.004
Tcm003s28064905	58.004
Tcm003s28064928	58.004
Tcm003s28077498	58.157
Tcm003s28096089	58.157
Tcm003s28136601	58.31
Tcm003s28153126	58.31
Tcm003s28114767	58.31
Tcm003s28116367	58.31
Tcm003s28154250	58.31
Tcm003s28421224	58.705
Tcm003s28430067	59.077
Tcm003s28297985	59.1
Tcm003s28359095	59.1
Tcm003s28327688	59.1
Tcm003s28276535	59.1
Tcm003s28405063	59.1
Tcm003s28298149	59.1
Tcm003s28245930	59.1
Tcm003s28276951	59.1
Tcm003s28412678	59.295
Tcm003s28487172	59.49
Tcm003s28488913	59.685
Tcm003s28561352	59.88
Tcm003s28536656	59.88
Tcm003s28634647	60.076
Tcm003s28761336	61.06
Tcm003s28759000	61.06
Tcm003s28768966	61.06
Tcm003s28970743	61.939
Tcm003s28960858	61.939
Tcm003s28961012	61.939
Tcm003s29008555	62.048
Tcm003s28993118	62.048
Tcm003s29048302	62.267
Tcm003s29165925	62.758
Tcm003s29272214	63.932
Tcm003s29414854	64.593
Tcm003s29568176	64.983
Tcm003s29595164	65.344
Tcm003s29655822	65.568
Tcm003s29743832	65.593
Tcm003s29791399	65.593
Tcm003s29826328	65.593
Tcm003s29820844	65.593
Tcm003s29784484	65.593
Tcm003s29919440	66.092
Tcm003s30300090	67.349
Tcm003s30259960	67.349
Tcm003s30300369	67.349
Tcm003s30366194	68.34
Tcm003s30358381	68.34
Tcm003s30351996	68.34
Tcm003s30417605	68.84
Tcm003s30606185	69.089
Tcm003s30660381	69.589
Tcm003s30645916	69.718
Tcm003s30689221	69.838
Tcm003s30856736	71.095
Tcm003s30925681	71.261
Tcm003s31048871	71.415
Tcm003s31015792	71.427
Tcm003s31185825	71.734
Tcm003s31188035	71.76
Tcm003s31153045	71.76
Tcm003s31415729	72.596
Tcm003s31465115	72.596
Tcm003s31415784	72.596
Tcm003s31364955	72.596
Tcm003s31579434	72.96
Tcm003s31495525	73.055
Tcm003s31540164	73.288
Tcm003s31610333	73.288
Tcm003s31553185	73.288
Tcm003s31539288	73.424
Tcm003s31887647	74.39
Tcm003s31892001	74.39
Tcm003s32060250	74.609
Tcm003s32176688	74.937
Tcm003s32176427	74.937
Tcm003s32295007	75.595
Tcm003s32311655	75.704
Tcm003s32326005	75.813
Tcm003s32345928	76.032
Tcm003s32347284	76.032
Tcm003s32468026	76.913
Tcm003s32433415	76.913
Tcm003s32439358	76.913
Tcm003s32554858	77.131
Tcm003s32564912	77.131
Tcm003s32552850	77.35
Tcm003s32590084	77.35
Tcm003s32765484	78.119
Tcm003s32826194	78.119
Tcm003s32778514	78.119
Tcm003s32914968	78.557
Tcm003s32843990	78.557
Tcm003s32913559	78.557
Tcm003s32900360	78.754
Tcm003s32997602	79.298
Tcm003s33102849	79.544
Tcm003s33095456	79.544
Tcm003s33101429	79.544
Tcm003s33209968	80.202
Tcm003s33209380	80.202
Tcm003s33239094	80.202
Tcm003s33570884	81.093
Tcm003s33466269	81.527
Tcm003s33688277	81.531
Tcm003s33478508	81.964
Tcm003s33845820	81.968
Tcm003s33832354	81.968
Tcm003s33768766	81.968
Tcm003s33774728	81.968
Tcm003s33829892	81.968
Tcm003s33517606	82.183
Tcm003s33516429	82.183
Tcm003s33553147	82.62
Tcm003s33914847	82.626
Tcm003s33896746	82.626
Tcm003s33610009	82.839
Tcm003s33648154	82.839
Tcm003s33609557	82.839
Tcm003s33962573	83.064
Tcm003s34079722	83.282
Tcm003s33764971	83.497
Tcm003s34112745	83.501
Tcm003s34249408	83.719
Tcm003s34245805	83.719
Tcm003s34249569	83.719
Tcm003s34232356	83.719
Tcm003s34159274	83.719
Tcm003s34169037	83.719
Tcm003s33849253	84.155
Tcm003s34047622	85.034
Chromosome IV	cM
Tcm004s00311794	0
Tcm004s00351342	0
Tcm004s00289192	0.109
Tcm004s00196223	0.548
Tcm004s00110232	0.548
Tcm004s00134225	0.548
Tcm004s00117769	0.548
Tcm004s00311891	1.207
Tcm004s00350423	1.207
Tcm004s00477768	1.879
Tcm004s00456023	1.879
Tcm004s00582465	2.311
Tcm004s00583057	2.311
Tcm004s00580639	2.316
Tcm004s00651315	2.753
Tcm004s00652857	2.753
Tcm004s00663819	2.753
Tcm004s00709649	2.97
Tcm004s00712489	2.97
Tcm004s00615809	3.298
Tcm004s00672968	3.298
Tcm004s00795185	4.041
Tcm004s00794038	4.041
Tcm004s00938072	4.287
Tcm004s00992801	4.396
Tcm004s01006787	4.506
Tcm004s01126721	5.164
Tcm004s01127580	5.164
Tcm004s01173126	5.164
Tcm004s01086727	5.164
Tcm004s01130435	5.164
Tcm004s01246640	5.676
Tcm004s01307427	5.676
Tcm004s01307026	5.676
Tcm004s01320394	5.931
Tcm004s01321414	5.931
Tcm004s01385488	6.814
Tcm004s01385796	6.814
Tcm004s01416479	6.814
Tcm004s01473826	7.111
Tcm004s01473515	7.111
Tcm004s01729823	7.254
Tcm004s01691046	7.254
Tcm004s01724289	7.254
Tcm004s01670088	7.254
Tcm004s01737820	7.254
Tcm004s01555367	7.254
Tcm004s01564223	7.254
Tcm004s01556225	7.254
Tcm004s01693825	7.254
Tcm004s01522077	7.256
Tcm004s01775185	7.694
Tcm004s01956805	7.694
Tcm004s01935016	7.694
Tcm004s01932482	7.694
Tcm004s01957666	7.694
Tcm004s01859538	7.694
Tcm004s01787814	7.803
Tcm004s01795068	7.803
Tcm004s01783041	7.803
Tcm004s01788553	7.803
Tcm004s01646701	7.803
Tcm004s02151277	8.352
Tcm004s02306559	9.012
Tcm004s02422439	9.012
Tcm004s02267764	9.23
Tcm004s02243097	9.482
Tcm004s02747866	10.887
Tcm004s02564588	10.887
Tcm004s02745263	10.887
Tcm004s02563984	10.887
Tcm004s02635868	10.887
Tcm004s02940917	11.995
Tcm004s02943142	12.1
Tcm004s02826314	12.278
Tcm004s03080908	13.09
Tcm004s03102383	13.2
Tcm004s03208089	13.309
Tcm004s03281224	13.418
Tcm004s03113044	13.418
Tcm004s03128381	13.418
Tcm004s03210285	13.418
Tcm004s03389146	14.409
Tcm004s03439350	14.409
Tcm004s03737858	14.464
Tcm004s03704908	14.519
Tcm004s03734964	14.519
Tcm004s03917915	15.067
Tcm004s03877028	15.067
Tcm004s03766716	15.262
Tcm004s04882568	16.046
Tcm004s03977122	16.046
Tcm004s05222852	16.046
Tcm004s06775776	16.83
Tcm004s07658637	16.83
Tcm004s07738973	16.83
Tcm004s07738391	16.83
Tcm004s07444365	16.83
Tcm004s07445790	16.83
Tcm004s07769904	17.03
Tcm004s07767794	17.03
Tcm004s07770609	17.03
Tcm004s08847512	17.835
Tcm004s08847137	17.835
Tcm004s11578413	19.034
Tcm004s13886691	20.293
Tcm004s13887302	20.293
Tcm004s14160990	20.493
Tcm004s14291473	20.493
Tcm004s13694634	20.493
Tcm004s14291124	20.493
Tcm004s15459323	21.826
Tcm004s15653175	22.045
Tcm004s16211167	22.707
Tcm004s16210309	22.707
Tcm004s16253883	22.816
Tcm004s16507100	23.144
Tcm004s16630870	23.144
Tcm004s16633888	23.144
Tcm004s17124047	23.914
Tcm004s17121602	23.914
Tcm004s16954561	23.914
Tcm004s17021150	23.914
Tcm004s17104277	24.132
Tcm004s17129471	24.132
Tcm004s17324815	24.241
Tcm004s17449737	24.241
Tcm004s17152355	24.241
Tcm004s17193314	24.351
Tcm004s17353496	24.46
Tcm004s17361459	24.46
Tcm004s17352906	24.46
Tcm004s17361193	24.46
Tcm004s17274511	24.46
Tcm004s17636309	25.008
Tcm004s19020940	26.335
Tcm004s18844097	26.554
Tcm004s18647135	26.554
Tcm004s19224960	27.435
Tcm004s19488398	27.617
Tcm004s19625593	27.982
Tcm004s19637012	28.165
Tcm004s19638795	28.165
Tcm004s19649783	28.255
Tcm004s19649104	28.255
Tcm004s19906249	28.528
Tcm004s19936255	28.898
Tcm004s20132778	29.262
Tcm004s20318140	29.627
Tcm004s20359377	29.736
Tcm004s20561594	29.846
Tcm004s20562695	29.846
Tcm004s20390367	29.846
Tcm004s21126509	30.725
Tcm004s20988049	30.725
Tcm004s21547726	31.493
Tcm004s21562313	31.604
Tcm004s21656111	32.15
Tcm004s21726982	32.26
Tcm004s22054097	32.808
Tcm004s22053921	32.808
Tcm004s22257198	33.357
Tcm004s22296711	33.357
Tcm004s22257215	33.357
Tcm004s22950203	35.244
Tcm004s22778723	35.354
Tcm004s22972898	35.463
Tcm004s22963434	35.463
Tcm004s22909906	35.463
Tcm004s23182550	36.456
Tcm004s23196517	36.456
Tcm004s23182371	36.456
Tcm004s23201875	36.456
Tcm004s23896690	37.466
Tcm004s24033788	37.667
Tcm004s24012636	37.667
Tcm004s24012633	37.667
Tcm004s24021679	37.667
Tcm004s24092839	37.885
Tcm004s24056905	37.885
Tcm004s24091030	37.885
Tcm004s24146754	38.433
Tcm004s24146226	38.433
Tcm004s24347973	38.433
Tcm004s24371370	38.871
Tcm004s24364376	38.871
Tcm004s24348058	39.089
Tcm004s24268122	39.089
Tcm004s24243645	39.089
Tcm004s24291326	39.089
Tcm004s24285719	39.089
Tcm004s24444043	39.269
Tcm004s24153457	39.417
Tcm004s24189781	39.459
Tcm004s24291256	39.7
Tcm004s24535379	39.983
Tcm004s24584043	40.183
Tcm004s24585435	40.183
Tcm004s24612274	40.237
Tcm004s24670979	40.292
Tcm004s24672321	40.292
Tcm004s24895380	40.863
Tcm004s25077816	41.723
Tcm004s23571995	41.723
Tcm004s23573733	41.723
Tcm004s25087912	41.832
Tcm004s25078158	41.886
Tcm004s23573546	41.941
Tcm004s25042333	41.941
Tcm004s25037447	41.941
Tcm004s25040153	41.941
Tcm004s25267317	42.565
Tcm004s25229096	42.565
Tcm004s25226821	42.565
Tcm004s25240632	42.618
Tcm004s25307549	42.876
Tcm004s25289854	42.876
Tcm004s25299830	42.876
Tcm004s25314323	42.876
Tcm004s25310864	42.876
Tcm004s25324918	43.187
Tcm004s25499156	43.811
Tcm004s25508996	43.811
Tcm004s25499166	43.811
Tcm004s25417734	43.811
Tcm004s25543500	43.811
Tcm004s25509057	43.811
Tcm004s25542052	43.811
Tcm004s25651150	44.222
Tcm004s25603617	44.222
Tcm004s25802117	44.358
Tcm004s25682918	44.358
Tcm004s25682059	44.358
Tcm004s25678312	44.358
Tcm004s25830643	44.523
Tcm004s25810932	44.687
Tcm004s25733866	44.797
Tcm004s25841762	44.906
Tcm004s25865557	45.015
Tcm004s25801246	45.344
Tcm004s25840745	45.344
Tcm004s26031653	46.311
Tcm004s26031708	46.311
Tcm004s26139989	46.669
Tcm004s26088376	46.669
Tcm004s26157182	46.779
Tcm004s26144005	46.779
Tcm004s26092980	46.779
Tcm004s26291889	46.779
Tcm004s26090639	46.888
Tcm004s26143830	46.888
Tcm004s26081104	46.888
Tcm004s26191558	46.997
Tcm004s26179867	46.997
Tcm004s26196066	46.997
Tcm004s26015452	46.997
Tcm004s26205706	47.215
Tcm004s26216911	47.215
Tcm004s26381511	47.543
Tcm004s26402606	47.543
Tcm004s26403185	47.543
Tcm004s26379128	47.543
Tcm004s26469808	47.689
Tcm004s26263824	47.98
Tcm004s26472102	47.98
Tcm004s26254611	47.98
Tcm004s26248268	47.98
Tcm004s26216980	47.98
Tcm004s26676865	49.869
Tcm004s26584804	49.869
Tcm004s26583606	49.869
Tcm004s26668121	49.869
Tcm004s26581159	49.869
Tcm004s26676481	49.869
Tcm004s26749528	50.306
Tcm004s26746219	50.306
Tcm004s26814101	50.744
Tcm004s26918551	51.073
Tcm004s26939128	51.073
Tcm004s26962336	51.073
Tcm004s26920246	51.073
Tcm004s26939055	51.073
Tcm004s27076866	51.402
Tcm004s27153305	51.73
Tcm004s27160740	51.73
Tcm004s27148049	51.73
Tcm004s27329789	51.73
Tcm004s27220475	51.871
Tcm004s27211270	51.871
Tcm004s27147376	51.948
Tcm004s27211000	52.014
Tcm004s27294503	52.497
Tcm004s27318388	52.497
Tcm004s27129555	52.497
Tcm004s27270224	52.497
Tcm004s27341989	52.685
Tcm004s27361777	52.874
Tcm004s27482689	53.253
Tcm004s27646154	53.538
Tcm004s27695206	53.538
Tcm004s27646022	53.538
Tcm004s27614767	53.631
Tcm004s27758146	53.82
Tcm004s27756372	53.82
Tcm004s28013535	54.58
Tcm004s28016788	54.58
Tcm004s28153720	55.238
Tcm004s28234487	55.347
Tcm004s28228837	55.347
Tcm004s28269541	55.347
Tcm004s28268524	55.347
Tcm004s28288321	55.457
Tcm004s28374895	55.786
Tcm004s28610365	56.887
Tcm004s28543524	56.887
Tcm004s28863435	57.656
Tcm004s29028344	58.535
Tcm004s29204592	59.527
Tcm004s29260727	59.928
Tcm004s29264436	59.928
Tcm004s29609117	60.736
Tcm004s29474643	60.736
Tcm004s29452597	60.845
Tcm004s29474535	60.954
Tcm004s29605068	61.174
Tcm004s29603836	61.393
Tcm004s29608817	61.393
Tcm004s29678656	61.833
Tcm004s29723056	62.052
Tcm004s29707521	62.052
Tcm004s29710338	62.052
Tcm004s29853492	62.491
Tcm004s29772963	62.491
Tcm004s29821123	62.491
Tcm004s29853318	62.491
Tcm004s29972631	62.999
Tcm004s30103719	63.459
Tcm004s30103734	63.459
Tcm004s30098285	64.277
Tcm004s30154341	64.277
Tcm004s30233336	64.785
Tcm004s30228820	64.785
Tcm004s30216464	64.785
Tcm004s30270515	65.017
Tcm004s30270707	65.017
Tcm004s30320102	65.209
Tcm004s30294919	66.063
Tcm004s30365957	66.316
Tcm004s30547873	66.57
Tcm004s30466731	66.57
Tcm004s30544032	66.789
Tcm004s30690811	67.009
Tcm004s30549274	67.009
Tcm004s30547951	67.009
Tcm004s30691555	67.119
Tcm004s30733052	67.119
Tcm004s30586541	67.228
Tcm004s30613335	67.228
Tcm004s30613374	67.228
Tcm004s30779305	67.446
Tcm004s30756134	67.447
Tcm004s30828217	67.665
Tcm004s30920622	68.324
Tcm004s30993487	68.324
Tcm004s30877975	68.324
Tcm004s30921975	68.324
Tcm004s31036853	68.58
Tcm004s31168427	69.092
Tcm004s31270974	69.53
Tcm004s31268896	69.53
Tcm004s31386605	69.749
Tcm004s31375970	69.968
Tcm004s31411144	70.406
Tcm004s31431147	70.406
Tcm004s31449831	70.406
Tcm004s31514892	70.515
Tcm004s31510858	70.515
Tcm004s31561240	70.624
Tcm004s31568119	70.624
Tcm004s31610790	70.624
Tcm004s31559620	70.624
Tcm004s31664167	71.174
Tcm004s31688175	71.174
Tcm004s31666040	71.174
Tcm004s31697546	71.174
Tcm004s31713450	71.448
Tcm004s31791473	71.448
Tcm004s31716178	71.448
Tcm004s31752300	71.911
Tcm004s31891111	71.997
Tcm004s31810407	72.093
Tcm004s32125256	72.823
Tcm004s32011577	72.823
Tcm004s31994361	72.988
Tcm004s32009098	72.988
Tcm004s32164915	73.152
Tcm004s31994319	73.152
Tcm004s32160389	73.152
Tcm004s32165154	73.152
Tcm004s32157438	73.152
Tcm004s32212526	73.37
Tcm004s32241583	73.37
Tcm004s32213714	73.37
Tcm004s32249896	73.59
Tcm004s32267109	73.808
Tcm004s32285587	73.808
Tcm004s32414627	74.383
Tcm004s32379287	74.835
Tcm004s32382730	74.835
Tcm004s32381954	74.835
Tcm004s32594169	75.347
Tcm004s32511922	75.603
Tcm004s32498384	75.603
Tcm004s32674219	76.629
Tcm004s32674914	76.629
Tcm004s32715627	76.884
Tcm004s32790584	76.884
Tcm004s32991924	77.395
Tcm004s32995427	77.395
Tcm004s32883714	77.395
Tcm004s33065421	77.896
Tcm004s33098472	78.421
Tcm004s33105095	78.421
Tcm004s33300949	79.448
Tcm004s33412124	79.557
Tcm004s33417698	79.557
Tcm004s33264662	79.666
Tcm004s33264351	79.666
Tcm004s33217458	79.884
Tcm004s33159911	80.103
Chromosome V	cM
Tcm005s00186846	0
Tcm005s00217418	0.218
Tcm005s00284465	0.437
Tcm005s00292009	0.437
Tcm005s00299703	0.437
Tcm005s00218095	2.239
Tcm005s00385014	2.239
Tcm005s00353361	2.239
Tcm005s00317172	2.239
Tcm005s00186546	2.457
Tcm005s00819545	3.344
Tcm005s00949885	3.553
Tcm005s00840779	3.553
Tcm005s00949751	3.553
Tcm005s00694483	3.563
Tcm005s00813192	3.791
Tcm005s00680599	4.442
Tcm005s00924601	4.442
Tcm005s00412966	4.66
Tcm005s00405197	4.66
Tcm005s00633197	4.66
Tcm005s00472996	4.66
Tcm005s00473058	4.66
Tcm005s00924186	4.66
Tcm005s00958822	4.879
Tcm005s01033613	5.317
Tcm005s01013402	5.317
Tcm005s01013329	5.317
Tcm005s01031279	5.317
Tcm005s01033349	5.317
Tcm005s01141730	5.645
Tcm005s01119204	5.645
Tcm005s01214919	5.808
Tcm005s01220768	5.808
Tcm005s01222788	5.974
Tcm005s01277875	6.633
Tcm005s01317806	6.742
Tcm005s01317905	6.742
Tcm005s01377526	7.272
Tcm005s01361418	7.4
Tcm005s01377927	7.406
Tcm005s01500931	8.168
Tcm005s01448315	8.168
Tcm005s01682244	9.531
Tcm005s01679270	9.531
Tcm005s01739743	9.723
Tcm005s01763540	10.161
Tcm005s01789439	10.161
Tcm005s01785496	10.161
Tcm005s01789377	10.161
Tcm005s01748991	10.161
Tcm005s01892145	10.776
Tcm005s01960162	10.928
Tcm005s01960570	10.928
Tcm005s01886476	10.928
Tcm005s01948792	10.928
Tcm005s02000805	10.928
Tcm005s02069303	11.469
Tcm005s02075215	11.469
Tcm005s02069425	11.469
Tcm005s02011679	11.476
Tcm005s02147857	12.427
Tcm005s02329447	13.074
Tcm005s02246032	13.36
Tcm005s02240108	13.36
Tcm005s02247120	13.36
Tcm005s02219939	13.91
Tcm005s02332552	14.187
Tcm005s02383609	14.46
Tcm005s02367207	14.514
Tcm005s02389806	14.569
Tcm005s02329571	14.569
Tcm005s02461032	15.118
Tcm005s02460517	15.118
Tcm005s02478972	15.118
Tcm005s02471114	15.118
Tcm005s02563554	15.997
Tcm005s02548292	15.997
Tcm005s02566226	15.997
Tcm005s02565581	15.997
Tcm005s02608287	16.312
Tcm005s02719820	16.628
Tcm005s02661292	16.711
Tcm005s02669701	16.711
Tcm005s02615635	16.711
Tcm005s02579266	16.711
Tcm005s02588677	16.711
Tcm005s02778485	16.943
Tcm005s03273897	18.714
Tcm005s03023882	18.871
Tcm005s03138795	18.871
Tcm005s03023112	18.871
Tcm005s03007720	19.42
Tcm005s03006860	19.42
Tcm005s03107503	20.304
Tcm005s03345905	20.304
Tcm005s03071491	20.304
Tcm005s03509726	20.962
Tcm005s03432127	20.962
Tcm005s03569269	21.288
Tcm005s03642766	21.613
Tcm005s03573197	21.62
Tcm005s04108830	22.813
Tcm005s04114735	22.813
Tcm005s04129401	23.208
Tcm005s04108931	23.359
Tcm005s04070263	23.359
Tcm005s04198653	23.603
Tcm005s04198161	23.603
Tcm005s04606155	24.707
Tcm005s04670177	24.707
Tcm005s04606286	24.707
Tcm005s04699508	24.816
Tcm005s04712071	24.816
Tcm005s04712675	24.816
Tcm005s05087783	26.059
Tcm005s05496949	28.06
Tcm005s05497880	28.06
Tcm005s05840507	28.609
Tcm005s05840681	28.609
Tcm005s05852739	28.609
Tcm005s05998026	28.787
Tcm005s05976151	28.892
Tcm005s06001841	29.174
Tcm005s06349552	29.866
Tcm005s06133246	30.312
Tcm005s06738613	30.583
Tcm005s06768508	30.583
Tcm005s06768499	30.583
Tcm005s06766414	30.583
Tcm005s06357769	30.878
Tcm005s06988320	31.161
Tcm005s07021275	31.443
Tcm005s07020929	31.443
Tcm005s08884977	32.809
Tcm005s08903347	33.333
Tcm005s08135999	33.577
Tcm005s10047485	35.018
Tcm005s10410142	35.301
Tcm005s10409515	35.301
Tcm005s10298694	35.301
Tcm005s11153713	37.306
Tcm005s11475237	37.306
Tcm005s11474855	37.306
Tcm005s18719781	38.444
Tcm005s18357525	38.444
Tcm005s19398464	39.296
Tcm005s19489604	39.296
Tcm005s22034442	41.591
Tcm005s22749041	42.362
Tcm005s22707435	42.362
Tcm005s22972494	42.801
Tcm005s23966758	43.684
Tcm005s24045819	43.684
Tcm005s23969317	43.684
Tcm005s24838905	44.453
Tcm005s24696466	44.453
Tcm005s24898520	44.562
Tcm005s24898507	44.671
Tcm005s25283725	44.918
Tcm005s25524652	45.66
Tcm005s25830858	46.41
Tcm005s26050710	46.658
Tcm005s26586842	47.04
Tcm005s26583059	47.04
Tcm005s26577196	47.04
Tcm005s26984120	47.04
Tcm005s26577872	47.04
Tcm005s26586455	47.04
Tcm005s26590498	47.04
Tcm005s27246442	47.235
Tcm005s26358589	47.53
Tcm005s27083715	48.055
Tcm005s27155758	48.266
Tcm005s27430766	49.025
Tcm005s27377816	49.025
Tcm005s27430523	49.025
Tcm005s28061627	50.634
Tcm005s28091229	50.634
Tcm005s28060950	50.634
Tcm005s28091191	51.135
Tcm005s28369614	51.414
Tcm005s28110818	51.95
Tcm005s28124191	52.329
Tcm005s28157173	52.94
Tcm005s28292139	53.55
Tcm005s29056813	53.82
Tcm005s29054448	53.82
Tcm005s28973226	53.82
Tcm005s28942525	53.991
Tcm005s28878355	54.161
Tcm005s28893821	54.161
Tcm005s28878467	54.161
Tcm005s28945656	54.406
Tcm005s29115123	54.753
Tcm005s29211300	55.147
Tcm005s29143790	55.147
Tcm005s29230172	55.147
Tcm005s29211432	55.147
Tcm005s29254541	55.628
Tcm005s29284104	55.749
Tcm005s29408463	56.352
Tcm005s29464582	56.352
Tcm005s29405580	56.352
Tcm005s29464258	56.352
Tcm005s29405116	56.352
Tcm005s29675852	57.677
Tcm005s29675460	57.677
Tcm005s30224281	58.005
Tcm005s29775007	58.005
Tcm005s30222208	58.28
Tcm005s29846151	58.556
Tcm005s30025631	58.556
Tcm005s30366558	58.95
Tcm005s30297124	59.212
Tcm005s30292861	59.212
Tcm005s30022023	59.564
Tcm005s29919697	59.69
Tcm005s30770902	60.977
Tcm005s30815398	61.142
Tcm005s30830407	61.306
Tcm005s30832661	61.306
Tcm005s30907772	61.306
Tcm005s30925481	61.488
Tcm005s31040891	61.853
Tcm005s31063515	61.853
Tcm005s31038231	61.853
Tcm005s31063521	61.853
Tcm005s30882872	62.236
Tcm005s30881772	62.236
Tcm005s31231510	62.62
Tcm005s31319407	62.948
Tcm005s31344659	63.003
Tcm005s31325206	63.058
Tcm005s31345251	63.058
Tcm005s31631075	65.038
Tcm005s31659251	65.038
Tcm005s31659081	65.038
Tcm005s31845564	65.689
Tcm005s32855680	68.147
Tcm005s33020115	69.035
Tcm005s32994499	69.035
Tcm005s32856015	69.328
Tcm005s32878094	69.328
Tcm005s32866683	69.328
Tcm005s33133691	69.914
Tcm005s33136178	69.914
Tcm005s32960700	70.099
Tcm005s32976772	70.099
Tcm005s33342406	71.798
Tcm005s33354271	71.907
Tcm005s33377306	72.347
Tcm005s33377325	72.347
Tcm005s33490285	73.638
Tcm005s33511410	73.82
Tcm005s33511287	73.82
Tcm005s33796792	74.002
Tcm005s33854176	74.376
Tcm005s33857502	74.528
Tcm005s33906952	74.528
Tcm005s34003291	74.791
Tcm005s34004756	74.791
Tcm005s34027382	75.318
Tcm005s34027321	75.318
[truncated: 1,537 more rows]
