# Supplementary material for: Identification of candidate genes involved in Witches’ broom disease resistance in a segregating mapping population of Theobroma cacao L. in Brazil
Source: BMC Genomics. 2016 Feb 11;17:107. doi: 10.1186/s12864-016-2415-x (PMC4750280; doi:10.1186/s12864-016-2415-x)
Supplement: Additional file 8: — Phenotypic data of witches’ broom disease in MP01. (XLS 184 kb) [file 12864_2016_2415_MOESM8_ESM.xls]

## Sheet: Phenotypic data_raw
Phenotypic data Witches' Brooms in MP01
												Number of years	Number of years	Number of years after correction for spatial effects	Number of years after correction for spatial effects
Tree ID (overall)	Tree number	VB2008	CB2008	VB2009	CB2009	VB2010	CB2010	VB2011	CB2011	TVB	TCB	VB	CB	VB	CB
WG0117633-DNAA02	MCCS_MP01-754	0	0	0	0	0	0	3	0	3	0	1	0	-1.194	-1.4681
WG0117633-DNAA03	MCCS_MP01-619	0	0	0	0	0	0	0	0	0	0	0	0	-1.95	-1.013
WG0117633-DNAA04	MCCS_MP01-759	1	0	1	1	0	0	1	0	3	1	3	1	0.698	-0.8265
WG0117633-DNAA05	MCCS_MP01-734	0	0	0	0	4	0	1	2	5	2	2	1	-0.247	-0.817
WG0117633-DNAA06	MCCS_MP01-503	7	5	19	0	0	2	13	2	39	9	3	3	0.514	1.1059
WG0117633-DNAA07	MCCS_MP01-649	3	5	4	0	24	0	18	34	49	39	4	2	1.132	-0.2196
WG0117633-DNAA08	MCCS_MP01-679	7	8	0	3	2	0	1	0	10	11	3	2	0.539	-0.0388
WG0117633-DNAA09	MCCS_MP01-757	3	10	0	0	2	6	8	0	13	16	3	2	0.749	0.3848
WG0117633-DNAA10	MCCS_MP01-613	6	9	3	0	0	3	5	2	14	14	3	3	0.939	1.2055
WG0117633-DNAB01	MCCS_MP01-518	1	27	9	2	3	18	16	5	29	52	4	4	1.489	2.1144
WG0117633-DNAB02	MCCS_MP01-512	4	14	4	0	0	8	4	8	12	30	3	3	0.378	0.3329
WG0117633-DNAB03	MCCS_MP01-610	0	0	0	0	0	1	0	0	0	1	0	1	-2.27	-0.4881
WG0117633-DNAB04	MCCS_MP01-682	0	4	5	0	1	2	14	5	20	11	3	3	0.618	1.4736
WG0117633-DNAB05	MCCS_MP01-641	0	15	0	0	0	0	2	0	2	15	1	1	-1.285	-0.8191
WG0117633-DNAB06	MCCS_MP01-711	2	12	9	0	0	8	13	10	24	30	3	3	0.565	0.6907
WG0117633-DNAB07	MCCS_MP01-491	0	0	1	0	0	0	0	0	1	0	1	0	-1.223	-1.2392
WG0117633-DNAB08	MCCS_MP01-511	0	6	0	0	3	0	1	0	4	6	2	1	-0.628	-1.3557
WG0117633-DNAB09	MCCS_MP01-730	7	1	2	0	1	0	3	0	13	1	4	1	1.389	-0.9063
WG0117633-DNAB11	MCCS_MP01-752	2	6	0	0	4	0	0	7	6	13	2	2	-0.313	0.2323
WG0117633-DNAC01	MCCS_MP01-738	3	11	2	0	1	6	7	1	13	18	4	3	1.779	1.3457
WG0117633-DNAC02	MCCS_MP01-712	1	1	0	0	0	2	0	0	1	3	1	2	-1.28	0.0865
WG0117633-DNAC03	MCCS_MP01-744	0	7	4	1	0	0	12	56	16	64	2	3	-0.429	0.757
WG0117633-DNAC05	MCCS_MP01-760	1	7	4	0	0	0	0	4	5	11	2	2	-0.223	0.1637
WG0117633-DNAC06	MCCS_MP01-684	5	8	28	6	3	0	2	1	38	15	4	3	1.622	1.3081
WG0117633-DNAC07	MCCS_MP01-643	0	0	0	0	1	0	7	13	8	13	2	1	-0.166	-0.5195
WG0117633-DNAC09	MCCS_MP01-509	1	28	4	2	0	13	3	10	8	53	3	4	0.17	1.6393
WG0117633-DNAC10	MCCS_MP01-420	0	4	0	0	3	0	2	1	5	5	2	2	-0.312	0.458
WG0117633-DNAC12	MCCS_MP01-737	1	7	4	2	1	1	5	0	11	10	4	3	1.669	1.3658
WG0117633-DNAD01	MCCS_MP01-683	4	54	43	7	11	3	15	18	73	82	4	4	1.522	2.1235
WG0117633-DNAD02	MCCS_MP01-592	1	0	2	0	1	0	4	1	8	1	4	1	1.765	-0.5947
WG0117633-DNAD03	MCCS_MP01-642	2	1	0	0	4	0	1	1	7	2	3	2	0.794	0.171
WG0117633-DNAD04	MCCS_MP01-622	1	5	6	0	0	2	1	0	8	7	3	2	0.938	0.4924
WG0117633-DNAD05	MCCS_MP01-736	0	3	0	1	2	0	0	0	2	4	1	2	-1.371	0.0564
WG0117633-DNAD06	MCCS_MP01-623	1	0	7	0	0	1	1	4	9	5	3	2	0.359	0.3005
WG0117633-DNAD07	MCCS_MP01-780	0	0	1	0	0	0	0	1	1	1	1	1	-1.094	-0.4555
WG0117633-DNAD08	MCCS_MP01-703	1	3	0	0	0	0	1	0	2	3	2	1	-0.654	-1.1833
WG0117633-DNAD09	MCCS_MP01-700	6	20	8	0	1	8	2	3	17	31	4	3	1.315	0.5475
WG0117633-DNAD10	MCCS_MP01-748	6	24	7	0	3	0	0	3	16	27	3	2	0.642	0.3356
WG0117633-DNAD11	MCCS_MP01-514	3	12	11	2	3	6	2	0	19	20	4	3	1.33	0.6119
WG0117633-DNAD12	MCCS_MP01-692	0	6	0	0	0	0	2	0	2	6	1	1	-1.305	-0.5154
WG0117633-DNAE01	MCCS_MP01-799	0	0	0	0	0	0	0	1	0	1	0	1	-2.204	-0.7269
WG0117633-DNAE02	MCCS_MP01-678	0	5	0	0	0	0	0	0	0	5	0	1	-2.541	-1.029
WG0117633-DNAE03	MCCS_MP01-781	0	0	1	0	1	0	0	0	2	0	2	0	-0.015	-1.4653
WG0117633-DNAE04	MCCS_MP01-646	4	1	1	0	3	0	4	0	12	1	4	1	1.777	-0.6666
WG0117633-DNAE05	MCCS_MP01-588	0	0	3	0	0	0	1	3	4	3	2	1	-0.262	-0.7574
WG0117633-DNAE06	MCCS_MP01-508	0	0	0	0	0	0	0	0	0	0	0	0	-2.38	-1.4264
WG0117633-DNAE07	MCCS_MP01-794	0	21	1	9	1	5	5	1	7	36	3	4	0.734	2.1206
WG0117633-DNAE08	MCCS_MP01-680	1	8	3	1	3	0	10	2	17	11	4	3	1.578	1.2706
WG0117633-DNAE09	MCCS_MP01-522	0	1	0	0	2	3	7	18	9	22	2	3	-0.667	0.8216
WG0117633-DNAE10	MCCS_MP01-413	0	0	3	0	0	2	1	0	4	2	2	1	-0.272	-0.7623
WG0117633-DNAE11	MCCS_MP01-436	0	7	1	0	3	0	4	1	8	8	3	2	0.668	0.6992
WG0117633-DNAE12	MCCS_MP01-677	0	0	3	0	0	0	0	0	3	0	1	0	-1.338	-1.9122
WG0117633-DNAF02	MCCS_MP01-715	0	0	0	0	0	0	0	0	0	0	0	0	-2.364	-1.7307
WG0117633-DNAF03	MCCS_MP01-462	33	47	15	4	19	2	4	26	71	79	4	4	1.417	1.8311
WG0117633-DNAF04	MCCS_MP01-560	31	6	10	0	9	0	18	19	68	25	4	2	1.546	0.2336
WG0117633-DNAF05	MCCS_MP01-410	0	3	6	5	8	0	11	18	25	26	3	3	0.389	1.136
WG0117633-DNAF06	MCCS_MP01-755	0	0	0	0	0	0	2	0	2	0	1	0	-1.083	-1.4883
WG0117633-DNAF08	MCCS_MP01-696	3	9	3	0	0	0	0	0	6	9	2	1	-0.261	-0.4779
WG0117633-DNAF09	MCCS_MP01-764	0	2	0	0	0	0	0	1	0	3	0	2	-2.24	0.326
WG0117633-DNAF10	MCCS_MP01-562	0	0	0	0	0	0	1	0	1	0	1	0	-1.335	-1.4668
WG0117633-DNAF12	MCCS_MP01-587	15	18	13	7	0	0	3	7	31	32	3	3	0.583	0.8468
WG0117633-DNAG01	MCCS_MP01-732	0	0	0	0	0	0	3	2	3	2	1	1	-1.408	-0.9013
WG0117633-DNAG02	MCCS_MP01-707	1	3	3	0	1	0	2	0	7	3	4	1	1.329	-1.021
WG0117633-DNAG03	MCCS_MP01-640	0	12	2	2	0	3	0	0	2	17	1	3	-1.082	1.2977
WG0117633-DNAG04	MCCS_MP01-706	7	9	1	0	0	0	4	1	12	10	3	2	0.425	0.3291
WG0117633-DNAG05	MCCS_MP01-784	0	0	0	0	0	0	0	0	0	0	0	0	-1.935	-0.9529
WG0117633-DNAG06	MCCS_MP01-443	0	0	0	0	0	0	6	1	6	1	1	1	-1.415	-0.4033
WG0117633-DNAG07	MCCS_MP01-776	0	0	0	0	0	0	1	0	1	0	1	0	-1.099	-1.5613
WG0117633-DNAG08	MCCS_MP01-435	0	4	0	0	0	2	5	5	5	11	1	3	-1.261	1.4761
WG0117633-DNAG09	MCCS_MP01-442	0	0	1	0	0	0	1	0	2	0	2	0	-0.323	-1.1832
WG0117633-DNAG10	MCCS_MP01-779	0	0	0	0	0	0	0	0	0	0	0	0	-1.891	-1.3387
WG0117633-DNAG11	MCCS_MP01-785	0	0	0	0	0	0	0	0	0	0	0	0	-2.032	-1.303
WG0117633-DNAG12	MCCS_MP01-620	0	0	0	0	0	0	0	0	0	0	0	0	-2.047	-1.363
WG0117633-DNAH01	MCCS_MP01-439	2	4	5	0	4	1	4	35	15	40	4	3	1.556	1.2046
WG0117633-DNAH02	MCCS_MP01-761	1	7	2	1	1	0	1	0	5	8	4	2	1.817	0.4731
WG0117633-DNAH03	MCCS_MP01-792	0	0	0	0	0	0	0	0	0	0	0	0	-2.251	-1.6785
WG0117633-DNAH04	MCCS_MP01-704	0	12	10	0	2	5	1	10	13	27	3	3	0.385	1.1261
WG0117633-DNAH05	MCCS_MP01-548	0	0	0	0	0	0	2	0	2	0	1	0	-1.243	-1.4137
WG0117633-DNAH06	MCCS_MP01-690	4	2	0	0	0	0	2	0	6	2	2	1	-0.424	-0.815
WG0117633-DNAH07	MCCS_MP01-516	2	17	5	0	8	11	9	19	24	47	4	3	1.449	0.9115
WG0117633-DNAH08	MCCS_MP01-660	12	35	13	0	1	1	5	0	31	36	4	2	1.455	0.0901
WG0117633-DNAH09	MCCS_MP01-651	0	10	0	0	3	9	4	2	7	21	2	3	-0.665	0.7854
WG0117633-DNAH10	MCCS_MP01-635	9	0	1	0	0	0	2	1	12	1	3	1	0.566	-0.719
WG0117633-DNAH11	MCCS_MP01-419	1	0	3	0	1	0	3	1	8	1	4	1	1.587	-0.7266
WG0117633-DNAH12	MCCS_MP01-636	2	0	0	0	0	0	0	0	2	0	1	0	-1.445	-1.7916
WG0117634-DNAA02	MCCS_MP01-441	2	16	12	0	2	0	4	0	20	16	4	1	1.595	-0.3523
WG0117634-DNAA03	MCCS_MP01-638	0	6	0	0	3	4	3	6	6	16	2	3	-0.243	1.2134
WG0117634-DNAA04	MCCS_MP01-584	2	3	0	1	2	0	5	1	9	5	3	3	0.374	1.1533
WG0117634-DNAA05	MCCS_MP01-648	0	0	3	0	0	0	0	1	3	1	1	1	-1.238	-0.8112
WG0117634-DNAA06	MCCS_MP01-414	0	1	2	0	0	0	0	2	2	3	1	2	-1.475	0.1209
WG0117634-DNAA07	MCCS_MP01-475	0	3	1	2	2	5	3	0	6	10	3	3	0.639	1.267
WG0117634-DNAA08	MCCS_MP01-571	1	0	0	0	1	0	0	0	2	0	2	0	-0.767	-2.0992
WG0117634-DNAA09	MCCS_MP01-777	0	0	0	0	0	0	0	2	0	2	0	1	-2.17	-0.3382
WG0117634-DNAA10	MCCS_MP01-676	0	0	0	0	0	0	2	1	2	1	1	1	-1.492	-1.308
WG0117634-DNAA11	MCCS_MP01-482	0	0	0	0	0	0	1	0	1	0	1	0	-1.309	-1.6902
WG0117634-DNAB01	MCCS_MP01-430	0	0	13	4	11	0	20	11	44	15	3	2	0.558	-0.0823
WG0117634-DNAB02	MCCS_MP01-481	0	0	1	0	1	2	1	1	3	3	3	2	0.894	0.4266
WG0117634-DNAB03	MCCS_MP01-417	0	2	3	0	1	0	2	0	6	2	3	1	0.755	-0.5997
WG0117634-DNAB04	MCCS_MP01-431	0	0	0	0	2	0	0	0	2	0	1	0	-1.288	-1.6865
WG0117634-DNAB05	MCCS_MP01-718	4	20	10	1	0	17	4	2	18	40	3	4	0.579	2.1222
WG0117634-DNAB06	MCCS_MP01-501	1	17	7	0	0	2	3	0	11	19	3	2	0.682	0.2329
WG0117634-DNAB07	MCCS_MP01-570	2	2	1	0	2	0	1	5	6	7	4	2	1.209	-0.0868
WG0117634-DNAB08	MCCS_MP01-506	3	0	4	0	6	0	5	3	18	3	4	1	1.455	-0.8368
WG0117634-DNAB09	MCCS_MP01-762	3	12	1	10	0	0	5	2	9	24	3	3	0.928	1.453
WG0117634-DNAB10	MCCS_MP01-412	0	2	0	0	2	0	0	0	2	2	1	1	-1.427	-1.1581
WG0117634-DNAB11	MCCS_MP01-593	0	1	0	0	0	0	0	0	0	1	0	1	-2.306	-0.3716
WG0117634-DNAB12	MCCS_MP01-787	0	15	0	22	1	0	1	0	2	37	2	2	-0.313	0.1691
WG0117634-DNAC01	MCCS_MP01-495	3	15	7	3	0	0	6	1	16	19	3	3	0.495	0.9859
WG0117634-DNAC02	MCCS_MP01-647	0	0	2	1	1	0	4	1	7	2	3	2	0.878	0.518
WG0117634-DNAC03	MCCS_MP01-751	6	34	3	0	13	0	11	2	33	36	4	2	1.585	0.1885
WG0117634-DNAC04	MCCS_MP01-543	3	3	14	0	3	2	12	7	32	12	4	3	1.576	1.0278
WG0117634-DNAC05	MCCS_MP01-483	3	4	2	0	0	2	2	0	7	6	3	2	0.77	0.2999
WG0117634-DNAC06	MCCS_MP01-497	1	1	1	0	0	0	0	0	2	1	2	1	-0.345	-0.9297
WG0117634-DNAC07	MCCS_MP01-485	0	0	1	0	0	0	0	0	1	0	1	0	-1.08	-1.4107
WG0117634-DNAC08	MCCS_MP01-654	0	27	1	12	0	16	1	0	2	55	2	3	-0.708	0.753
WG0117634-DNAC09	MCCS_MP01-645	0	0	0	0	0	0	0	0	0	0	0	0	-2.126	-1.3166
WG0117634-DNAC10	MCCS_MP01-783	0	0	3	0	1	0	3	5	7	5	3	1	1.136	-0.176
WG0117634-DNAC11	MCCS_MP01-567	0	1	2	0	0	0	0	1	2	2	1	2	-1.408	0.2415
WG0117635-DNAA02	MCCS_MP01-658	1	7	1	0	6	0	4	1	12	8	4	2	1.451	0.2555
WG0117635-DNAA03	MCCS_MP01-701	2	3	12	0	2	3	4	3	20	9	4	3	1.469	0.9433
WG0117635-DNAA04	MCCS_MP01-611	0	0	0	0	2	0	1	0	3	0	2	0	-0.245	-1.5004
WG0117635-DNAA05	MCCS_MP01-624	0	0	1	0	0	0	0	0	1	0	1	0	-1.617	-1.7118
WG0117635-DNAA06	MCCS_MP01-631	0	0	0	0	3	1	20	56	23	57	2	2	-0.251	0.5525
WG0117635-DNAA07	MCCS_MP01-750	1	3	0	0	5	0	0	0	6	3	2	1	-0.318	-0.4615
WG0117635-DNAA08	MCCS_MP01-657	0	1	0	0	2	4	3	0	5	5	2	2	-0.478	0.0324
WG0117635-DNAA09	MCCS_MP01-717	0	4	4	0	2	0	5	0	11	4	3	1	0.676	-0.5278
WG0117636-DNAD12	MCCS_MP01-616	2	1	0	1	0	3	3	0	5	5	2	3	-0.03	1.4746
WG0117636-DNAE08	MCCS_MP01-618	0	0	0	0	0	0	0	0	0	0	0	0	-1.879	-1.2361
WG0117636-DNAE09	MCCS_MP01-463	0	0	0	0	0	0	0	0	0	0	0	0	-2.405	-2.1515
WG0117636-DNAE10	MCCS_MP01-461	4	9	3	4	2	3	2	2	11	18	4	4	1.392	1.8435
WG0117636-DNAE11	MCCS_MP01-637	7	19	12	0	3	4	7	4	29	27	4	3	1.579	1.196
WG0117636-DNAF09	MCCS_MP01-614	5	6	0	0	0	0	0	0	5	6	1	1	-0.906	-0.3987
WG0117636-DNAG06	MCCS_MP01-710	2	4	5	0	2	1	2	0	11	5	4	2	1.559	0.0022
WG0117636-DNAG07	MCCS_MP01-428	5	10	0	0	2	0	4	0	11	10	3	1	0.373	-0.7882
WG0117636-DNAH05	MCCS_MP01-615	2	2	1	0	4	0	2	0	9	2	4	1	1.891	-0.5155
WG0117636-DNAH07	MCCS_MP01-582	3	3	9	0	0	1	2	1	14	5	3	3	0.416	0.8936
WG0117636-DNAH12	MCCS_MP01-739	3	0	3	0	0	2	4	0	10	2	3	1	0.709	-0.4312
WG0117637-DNAA07	MCCS_MP01-773	1	4	0	0	1	0	5	0	7	4	3	1	0.672	-0.8407
WG0117637-DNAA08	MCCS_MP01-472	0	7	1	2	6	0	8	6	15	15	3	3	0.716	1.1531
WG0117637-DNAA09	MCCS_MP01-499	2	109	5	6	2	31	11	28	20	174	4	4	1.531	1.9436
WG0117637-DNAB04	MCCS_MP01-484	1	0	0	0	0	2	1	1	2	3	2	2	-0.19	0.6094
WG0117637-DNAB10	MCCS_MP01-559	2	9	5	0	4	1	2	2	13	12	4	3	1.749	1.3504
WG0117637-DNAB11	MCCS_MP01-524	19	5	20	0	7	0	17	8	63	13	4	2	1.498	0.232
WG0117637-DNAC01	MCCS_MP01-708	1	0	1	0	1	1	1	0	4	1	4	1	1.357	-1.0028
WG0117637-DNAC06	MCCS_MP01-621	0	0	2	0	1	0	15	4	18	4	3	1	1.054	-0.1784
WG0117637-DNAD01	MCCS_MP01-556	0	0	1	0	0	0	1	1	2	1	2	1	-0.59	-0.7513
WG0117637-DNAD09	MCCS_MP01-629	0	0	2	0	0	0	2	1	4	1	2	1	-0.401	-0.7368
WG0117637-DNAD12	MCCS_MP01-786	0	2	4	0	0	0	1	0	5	2	2	1	-0.111	-0.7141
WG0117638-DNAG03	MCCS_MP01-474	1	3	2	1	1	0	3	5	7	9	4	3	1.556	1.0258
WG0117638-DNAG04	MCCS_MP01-612	0	0	0	0	0	0	1	0	1	0	1	0	-1.067	-1.4831
WG0117638-DNAG05	MCCS_MP01-650	11	3	11	0	6	3	9	4	37	10	4	3	1.156	0.7681
WG0117638-DNAG06	MCCS_MP01-753	3	5	0	0	3	4	0	0	6	9	2	2	-0.234	0.2224
WG0117638-DNAG07	MCCS_MP01-555	0	0	3	0	1	0	2	0	6	0	3	0	0.385	-1.739
WG0117638-DNAG08	MCCS_MP01-743	0	2	1	0	1	0	3	7	5	9	3	2	0.565	0.0684
WG0117638-DNAG10	MCCS_MP01-741	6	21	21	0	0	0	14	3	41	24	3	2	0.363	0.0634
WG0117638-DNAG11	MCCS_MP01-758	0	0	0	0	2	0	0	0	2	0	1	0	-1.099	-1.7096
WG0117638-DNAG12	MCCS_MP01-586	2	4	2	0	5	0	3	17	12	21	4	2	1.577	0.1583
WG0117638-DNAH01	MCCS_MP01-625	1	2	1	0	0	0	1	0	3	2	3	1	0.562	-0.6945
WG0117638-DNAH02	MCCS_MP01-763	0	0	0	0	0	0	0	0	0	0	0	0	-2.143	-1.3239
WG0117638-DNAH03	MCCS_MP01-705	2	6	2	0	1	4	0	2	5	12	3	3	0.496	1.106
WG0117638-DNAH04	MCCS_MP01-416	0	1	0	0	0	0	1	0	1	1	1	1	-1.356	-0.5795
WG0117638-DNAH05	MCCS_MP01-775	2	1	13	0	0	2	5	1	20	4	3	3	0.79	1.4589
WG0117638-DNAH06	MCCS_MP01-691	2	15	5	0	2	0	5	3	14	18	4	2	1.655	0.1751
WG0117638-DNAH07	MCCS_MP01-464	0	3	1	1	2	0	0	5	3	9	2	3	-0.399	0.537
WG0117638-DNAH08	MCCS_MP01-633	15	11	6	0	5	2	6	0	32	13	4	2	1.582	0.4256
WG0117638-DNAH09	MCCS_MP01-473	0	0	0	0	2	0	0	0	2	0	1	0	-1.401	-2.1761
WG0117638-DNAH10	MCCS_MP01-694	2	3	3	0	0	0	11	0	16	3	3	1	0.735	-0.3125
WG0117638-DNAH11	MCCS_MP01-581	0	1	1	0	7	1	5	2	13	4	3	3	0.532	1.2228
WG0117638-DNAH12	MCCS_MP01-733	4	14	1	6	2	3	1	1	8	24	4	4	1.598	1.7872
WG0117639-DNAA02	MCCS_MP01-020	1	0	1	0	2	1	0	0	4	1	3	1	0.67	-0.3165
WG0117639-DNAA03	MCCS_MP01-107	1	11	3	0	5	5	5	4	14	20	4	3	1.9	1.164
WG0117639-DNAA04	MCCS_MP01-106	3	5	3	0	1	0	0	2	7	7	3	2	0.746	-0.2318
WG0117639-DNAA05	MCCS_MP01-125	0	0	0	0	0	0	0	1	0	1	0	1	-2.132	-0.6171
WG0117639-DNAA06	MCCS_MP01-131	0	1	0	0	1	1	0	3	1	5	1	3	-1.281	0.9616
WG0117639-DNAA07	MCCS_MP01-105	2	7	14	1	0	0	1	2	17	10	3	3	0.74	1.0797
WG0117639-DNAA08	MCCS_MP01-351	0	1	1	0	4	2	2	0	7	3	3	2	0.438	0.6873
WG0117639-DNAA09	MCCS_MP01-149	0	0	0	0	0	0	1	0	1	0	1	0	-1.313	-1.8196
WG0117639-DNAA10	MCCS_MP01-129	0	20	0	0	2	1	1	14	3	35	2	3	-0.441	0.8772
WG0117639-DNAA11	MCCS_MP01-113	13	12	2	0	1	4	0	2	16	18	3	3	0.76	1.1997
WG0117639-DNAB01	MCCS_MP01-143	1	3	23	0	3	2	2	10	29	15	4	3	1.592	1.2448
WG0117639-DNAB02	MCCS_MP01-103	1	0	3	0	0	0	0	3	4	3	2	1	-0.463	-0.9253
WG0117639-DNAB03	MCCS_MP01-109	3	0	2	0	5	2	0	0	10	2	3	1	0.777	-0.9627
WG0117639-DNAB04	MCCS_MP01-378	0	0	0	0	0	0	2	1	2	1	1	1	-1.403	-1.0758
WG0117639-DNAB06	MCCS_MP01-397	1	2	2	0	0	0	0	0	3	2	2	1	-0.694	-1.1552
WG0117639-DNAB08	MCCS_MP01-182	0	3	0	0	0	0	0	0	0	3	0	1	-2.019	-0.2482
WG0117639-DNAB11	MCCS_MP01-010	2	23	8	5	15	0	4	6	29	34	4	3	1.708	1.674
WG0117639-DNAB12	MCCS_MP01-304	4	22	4	2	4	1	2	1	14	26	4	4	1.481	2.0409
WG0117639-DNAC01	MCCS_MP01-137	0	7	4	2	7	3	1	1	12	13	3	4	0.579	1.9972
WG0117639-DNAC02	MCCS_MP01-108	7	10	11	2	4	5	0	0	22	17	3	3	0.697	1.0472
WG0117639-DNAC03	MCCS_MP01-207	0	0	0	0	0	0	0	0	0	0	0	0	-2.135	-1.3357
WG0117639-DNAC04	MCCS_MP01-019	1	4	0	0	3	0	5	6	9	10	3	2	0.55	0.394
WG0117639-DNAC05	MCCS_MP01-200	0	2	1	0	1	2	0	0	2	4	2	2	-0.095	0.444
WG0117639-DNAC06	MCCS_MP01-285	1	1	0	0	0	0	0	0	1	1	1	1	-1.203	-0.7126
WG0117639-DNAC07	MCCS_MP01-405	3	0	5	0	5	0	2	4	15	4	4	1	1.313	-0.6944
WG0117639-DNAC08	MCCS_MP01-148	0	0	0	0	0	0	0	0	0	0	0	0	-2.161	-1.2606
WG0117639-DNAC09	MCCS_MP01-128	12	15	15	0	7	1	2	7	36	23	4	3	1.38	0.8598
WG0117639-DNAC10	MCCS_MP01-115	6	24	8	0	1	2	1	0	16	26	4	2	1.744	0.0551
WG0117639-DNAC11	MCCS_MP01-138	12	6	11	0	4	1	2	2	29	9	4	3	1.679	1.1819
WG0117639-DNAC12	MCCS_MP01-134	4	1	3	0	4	1	0	2	11	4	3	3	0.635	1.1443
WG0117639-DNAD01	MCCS_MP01-082	1	12	1	0	0	0	0	3	2	15	2	2	0.202	0.0312
WG0117639-DNAD02	MCCS_MP01-209	0	0	1	0	0	0	0	0	1	0	1	0	-1.295	-1.463
WG0117639-DNAD03	MCCS_MP01-291	0	0	0	0	0	0	0	0	0	0	0	0	-2.318	-1.8024
WG0117639-DNAD04	MCCS_MP01-205	0	2	6	0	1	0	1	2	8	4	3	2	0.861	0.8297
WG0117639-DNAD05	MCCS_MP01-400	1	1	6	0	1	0	4	0	12	1	4	1	1.386	-0.6428
WG0117639-DNAD06	MCCS_MP01-104	2	1	1	2	0	0	0	1	3	4	2	3	-0.439	1.0623
WG0117639-DNAD07	MCCS_MP01-121	0	0	0	0	0	2	0	0	0	2	0	1	-1.963	-0.0871
WG0117639-DNAD08	MCCS_MP01-144	0	0	1	0	0	0	0	0	1	0	1	0	-1.289	-1.4657
WG0117639-DNAD09	MCCS_MP01-118	0	0	7	0	1	2	1	0	9	2	3	1	0.865	-0.3327
WG0117639-DNAD10	MCCS_MP01-141	2	6	4	2	0	0	0	2	6	10	2	3	-0.398	1.2957
WG0117639-DNAD11	MCCS_MP01-133	1	2	0	0	5	1	0	1	6	4	2	3	-0.404	0.8349
WG0117639-DNAD12	MCCS_MP01-130	0	18	0	0	1	3	1	4	2	25	2	3	-0.435	0.5658
WG0117639-DNAE01	MCCS_MP01-110	10	0	0	0	1	0	0	2	11	2	2	1	-0.184	-0.6532
WG0117639-DNAE02	MCCS_MP01-140	3	8	4	0	1	0	0	0	8	8	3	1	0.52	-0.9455
WG0117639-DNAE03	MCCS_MP01-126	0	0	1	0	1	5	0	0	2	5	2	1	-0.198	-0.5023
WG0117639-DNAE05	MCCS_MP01-087	1	1	3	0	0	4	1	0	5	5	3	2	1.158	0.4169
WG0117639-DNAE07	MCCS_MP01-387	3	1	11	0	5	0	0	0	19	1	3	1	0.683	-0.6249
WG0117639-DNAE08	MCCS_MP01-296	0	0	2	0	0	0	5	0	7	0	2	0	0.018	-1.1465
WG0117639-DNAE09	MCCS_MP01-283	0	2	1	0	0	3	1	0	2	5	2	2	-0.321	-0.0122
WG0117639-DNAE11	MCCS_MP01-201	1	0	0	0	0	0	0	0	1	0	1	0	-1.298	-1.6728
WG0117639-DNAE12	MCCS_MP01-398	6	96	38	23	20	2	15	23	79	144	4	4	1.346	2.1543
WG0117639-DNAF03	MCCS_MP01-024	0	0	1	0	5	0	2	0	8	0	3	0	0.797	-1.1115
WG0117639-DNAF04	MCCS_MP01-005	1	1	3	1	5	3	14	15	23	20	4	4	1.515	2.3379
WG0117639-DNAF05	MCCS_MP01-098	0	0	1	0	0	0	0	0	1	0	1	0	-0.803	-1.5263
WG0117639-DNAF06	MCCS_MP01-116	3	2	0	0	5	3	0	2	8	7	2	3	-0.299	1.257
WG0117639-DNAF07	MCCS_MP01-124	0	0	0	0	0	1	0	0	0	1	0	1	-1.98	-0.0582
WG0117639-DNAF08	MCCS_MP01-127	0	0	6	0	1	0	0	6	7	6	2	1	-0.644	-1.1278
WG0117639-DNAF09	MCCS_MP01-394	5	8	0	1	2	0	1	1	8	10	3	3	0.275	0.5757
WG0117639-DNAF10	MCCS_MP01-215	0	0	0	0	0	0	0	0	0	0	0	0	-2.019	-0.8858
WG0117639-DNAF11	MCCS_MP01-079	0	2	0	0	0	1	0	3	0	6	0	3	-2.137	0.9294
WG0117639-DNAF12	MCCS_MP01-136	2	0	4	1	0	0	1	0	7	1	3	1	0.675	-0.6527
WG0117639-DNAG01	MCCS_MP01-391	3	5	7	3	5	1	7	36	22	45	4	4	1.066	1.8821
WG0117639-DNAG02	MCCS_MP01-379	0	6	5	0	1	5	1	2	7	13	3	3	0.676	0.9143
WG0117639-DNAG03	MCCS_MP01-222	0	5	4	0	1	5	1	0	6	10	3	2	0.825	0.1863
WG0117639-DNAG04	MCCS_MP01-203	2	1	0	0	1	2	0	0	3	3	2	2	-0.179	0.6268
WG0117639-DNAG05	MCCS_MP01-090	0	1	9	1	0	0	1	1	10	3	2	3	0.046	0.9222
WG0117639-DNAG06	MCCS_MP01-402	3	7	29	0	13	0	11	4	56	11	4	2	1.39	0.1918
WG0117639-DNAG07	MCCS_MP01-404	0	1	4	0	10	0	2	1	16	2	3	2	0.23	0.0644
WG0117639-DNAG08	MCCS_MP01-286	3	14	0	0	0	4	4	2	7	20	2	3	-0.092	1.2672
WG0117639-DNAG09	MCCS_MP01-023	0	1	0	1	0	1	1	0	1	3	1	3	-1.327	1.5532
WG0117639-DNAG12	MCCS_MP01-311	2	1	7	0	4	0	5	2	18	3	4	2	1.405	0.2606
WG0117639-DNAH01	MCCS_MP01-403	0	1	0	0	0	0	3	4	3	5	1	2	-1.726	-0.1374
WG0117639-DNAH02	MCCS_MP01-084	0	1	0	0	0	1	1	2	1	4	1	3	-0.922	0.9045
WG0117639-DNAH03	MCCS_MP01-376	0	23	10	0	17	0	3	16	30	39	3	2	0.645	-0.3548
WG0117639-DNAH05	MCCS_MP01-009	0	0	0	0	0	0	0	2	0	2	0	1	-2.231	-0.2473
WG0117639-DNAH06	MCCS_MP01-122	0	0	2	0	2	0	0	0	4	0	2	0	-0.024	-1.1658
WG0117639-DNAH07	MCCS_MP01-078	1	1	3	0	2	6	4	1	10	8	4	3	1.838	0.9418
WG0117639-DNAH08	MCCS_MP01-284	4	31	2	0	0	0	2	0	8	31	3	1	0.758	-1.0221
WG0117639-DNAH09	MCCS_MP01-058	16	37	6	10	5	0	4	9	31	56	4	3	1.635	0.8474
WG0117639-DNAH10	MCCS_MP01-388	0	5	2	0	5	1	0	5	7	11	2	3	-0.235	1.5443
WG0117639-DNAH11	MCCS_MP01-006	1	0	2	0	4	0	12	16	19	16	4	1	1.598	-0.4929
WG0117639-DNAH12	MCCS_MP01-083	1	0	0	1	0	2	1	1	2	4	2	3	-0.001	0.9143
WG0117640-DNAB10	MCCS_MP01-247	0	12	3	2	0	10	3	1	6	25	2	4	-0.446	2.0246
WG0117640-DNAB11	MCCS_MP01-054	3	4	3	0	3	1	3	3	12	8	4	3	1.499	0.8625
WG0117640-DNAB12	MCCS_MP01-015	1	45	14	2	13	6	2	17	30	70	4	4	1.521	2.0018
WG0117640-DNAC01	MCCS_MP01-735	0	0	0	0	0	0	0	2	0	2	0	1	-2.45	-0.9338
WG0117640-DNAC02	MCCS_MP01-745	0	0	0	0	0	0	0	0	0	0	0	0	-2.274	-1.8472
WG0117640-DNAC03	MCCS_MP01-345	2	7	17	0	11	0	4	11	34	18	4	2	1.429	0.5697
WG0117640-DNAC04	MCCS_MP01-013	10	8	5	0	3	0	1	3	19	11	4	2	1.537	0.1464
WG0117640-DNAC05	MCCS_MP01-287	2	17	17	0	0	5	11	10	30	32	3	3	0.838	1.4903
WG0117640-DNAC06	MCCS_MP01-135	16	22	7	0	6	2	0	1	29	25	3	3	0.746	1.1242
WG0117640-DNAC07	MCCS_MP01-290	0	0	8	0	1	2	2	1	11	3	3	2	0.725	-0.0043
WG0117640-DNAC08	MCCS_MP01-289	0	4	0	0	0	0	2	0	2	4	1	1	-1.158	-0.6751
WG0117640-DNAC09	MCCS_MP01-702	2	7	6	0	2	0	2	2	12	9	4	2	1.267	-0.1735
WG0117640-DNAC10	MCCS_MP01-342	0	0	2	0	0	0	0	0	2	0	1	0	-1.65	-1.9427
WG0117640-DNAC11	MCCS_MP01-386	0	3	1	0	0	0	0	6	1	9	1	2	-1.4	0.1339
WG0117640-DNAC12	MCCS_MP01-218	3	8	5	0	0	0	5	1	13	9	3	2	0.689	0.2014
WG0117640-DNAD01	MCCS_MP01-688	0	0	0	3	0	0	0	2	0	5	0	2	-2.376	-0.094
WG0117640-DNAD02	MCCS_MP01-422	4	1	56	0	20	2	36	7	116	10	4	3	1.528	1.3306
WG0117640-DNAD03	MCCS_MP01-396	7	29	12	0	18	10	4	16	41	55	4	3	1.227	0.8547
WG0117640-DNAD04	MCCS_MP01-297	0	0	0	0	0	0	1	0	1	0	1	0	-1.043	-1.2252
WG0117640-DNAD05	MCCS_MP01-747	2	4	0	0	3	2	6	4	11	10	3	3	0.602	1.0261
WG0117640-DNAD06	MCCS_MP01-716	1	5	0	0	0	3	5	1	6	9	2	3	-0.253	1.2491
WG0117640-DNAD07	MCCS_MP01-072	0	0	3	0	0	1	1	1	4	2	2	2	-0.087	0.6344
WG0117640-DNAD08	MCCS_MP01-340	8	114	30	16	24	4	13	33	75	167	4	4	1.473	2.184
WG0117640-DNAD09	MCCS_MP01-280	6	7	4	2	1	4	0	4	11	17	3	4	0.721	2.0203
WG0117640-DNAD10	MCCS_MP01-068	2	5	1	0	3	0	0	1	6	6	3	2	0.803	0.4675
WG0117640-DNAD11	MCCS_MP01-547	0	0	1	0	0	0	2	0	3	0	2	0	-0.354	-1.3936
WG0117640-DNAD12	MCCS_MP01-697	0	4	0	0	1	6	8	4	9	14	2	3	-0.894	0.854
WG0117640-DNAE01	MCCS_MP01-574	6	6	9	3	2	0	8	5	25	14	4	3	1.572	1.0025
WG0117640-DNAE02	MCCS_MP01-145	0	0	3	0	1	0	0	0	4	0	2	0	-0.144	-1.2895
WG0117640-DNAE03	MCCS_MP01-796	0	0	0	0	1	0	2	0	3	0	2	0	-0.148	-1.5798
WG0117640-DNAE04	MCCS_MP01-282	0	1	0	0	1	2	0	0	1	3	1	2	-1.119	0.1046
WG0117640-DNAE05	MCCS_MP01-294	4	12	22	0	0	1	2	13	28	26	3	3	0.754	1.3878
WG0117640-DNAE06	MCCS_MP01-196	1	3	16	0	2	4	14	4	33	11	4	3	1.542	1.3547
WG0117640-DNAE07	MCCS_MP01-279	1	40	4	0	3	8	14	9	22	57	4	3	1.543	1.0029
WG0117640-DNAE08	MCCS_MP01-348	1	6	13	2	6	0	7	0	27	8	4	2	1.317	0.0751
WG0117640-DNAE09	MCCS_MP01-251	1	6	10	0	0	0	3	4	14	10	3	2	0.399	-0.2682
WG0117640-DNAE10	MCCS_MP01-331	2	11	8	9	7	0	0	5	17	25	3	3	0.461	1.0313
WG0117640-DNAE11	MCCS_MP01-229	1	1	0	0	0	3	1	3	2	7	2	3	-0.129	1.1942
WG0117640-DNAE12	MCCS_MP01-231	0	0	2	0	0	0	0	0	2	0	1	0	-1.089	-1.3627
WG0117640-DNAF01	MCCS_MP01-097	0	0	0	0	0	0	0	0	0	0	0	0	-1.723	-1.2986
WG0117640-DNAF02	MCCS_MP01-591	3	1	2	0	1	1	3	0	9	2	4	2	1.654	0.4254
WG0117640-DNAF03	MCCS_MP01-353	1	0	0	0	1	0	0	0	2	0	2	0	-0.535	-1.2432
WG0117640-DNAF04	MCCS_MP01-281	1	33	11	0	0	15	9	32	21	80	3	3	0.727	0.7088
WG0117640-DNAF05	MCCS_MP01-349	2	61	14	8	33	5	18	63	67	137	4	4	1.274	2.277
WG0117640-DNAF06	MCCS_MP01-120	0	0	0	0	0	0	0	0	0	0	0	0	-2.108	-1.2632
WG0117640-DNAF07	MCCS_MP01-198	18	22	3	0	6	0	5	7	32	29	4	2	1.745	0.3596
WG0117640-DNAF08	MCCS_MP01-740	0	0	0	0	0	4	3	0	3	4	1	1	-1.388	-0.7813
WG0117640-DNAF09	MCCS_MP01-057	3	2	0	0	3	0	2	3	8	5	3	2	0.837	-0.0358
WG0117640-DNAF10	MCCS_MP01-295	0	0	0	0	0	0	1	0	1	0	1	0	-1.126	-1.3227
WG0117640-DNAF11	MCCS_MP01-336	2	15	1	0	1	0	2	0	6	15	4	1	1.11	-0.9053
WG0117640-DNAG01	MCCS_MP01-344	0	0	0	0	0	0	0	0	0	0	0	0	-2.5	-1.6533
WG0117640-DNAG02	MCCS_MP01-245	4	5	2	0	0	0	2	0	8	5	3	1	0.514	-1.1783
WG0117640-DNAG03	MCCS_MP01-395	0	0	2	3	0	0	7	0	9	3	2	1	-0.57	-1.0285
WG0117640-DNAG06	MCCS_MP01-674	5	25	7	0	1	0	1	0	14	25	4	1	1.323	-1.0139
WG0117640-DNAG07	MCCS_MP01-791	6	0	0	0	3	0	3	5	12	5	3	1	0.845	-0.3284
WG0117640-DNAG08	MCCS_MP01-341	4	8	10	0	3	4	3	7	20	19	4	3	1.271	1.0672
WG0117640-DNAG09	MCCS_MP01-346	0	0	0	0	0	0	0	0	0	0	0	0	-2.667	-1.7803
WG0117640-DNAG10	MCCS_MP01-253	0	2	4	0	0	0	1	1	5	3	2	2	-0.437	0.1422
WG0117640-DNAG11	MCCS_MP01-249	0	1	6	0	0	0	1	1	7	2	2	2	-0.442	-0.1408
WG0117640-DNAG12	MCCS_MP01-377	0	7	13	2	9	2	14	10	36	21	3	4	0.8	2.041
WG0117640-DNAH01	MCCS_MP01-795	0	0	0	0	0	0	0	0	0	0	0	0	-2.187	-1.8893
WG0117640-DNAH02	MCCS_MP01-114	8	11	7	0	1	1	0	1	16	13	3	3	0.86	1.3843
WG0117640-DNAH03	MCCS_MP01-390	0	0	0	0	5	0	0	3	5	3	1	1	-1.208	-0.3863
WG0117640-DNAH04	MCCS_MP01-243	6	15	11	0	2	1	6	1	25	17	4	3	1.395	0.5221
WG0117640-DNAH05	MCCS_MP01-069	3	10	0	0	0	0	0	0	3	10	1	1	-1.29	-0.7526
WG0117640-DNAH06	MCCS_MP01-382	0	0	0	0	1	0	1	0	2	0	2	0	-0.244	-1.5733
WG0117640-DNAH07	MCCS_MP01-421	30	38	18	0	4	0	4	4	56	42	4	2	1.571	0.1288
WG0117640-DNAH08	MCCS_MP01-117	0	2	0	0	1	0	0	0	1	2	1	1	-1.217	-0.5018
WG0117640-DNAH09	MCCS_MP01-513	0	1	0	0	0	0	0	4	0	5	0	2	-2.467	-0.2713
WG0117640-DNAH10	MCCS_MP01-338	1	5	4	2	2	0	2	10	9	17	4	3	1.313	1.0997
WG0117640-DNAH11	MCCS_MP01-238	0	4	11	0	3	6	3	1	17	11	3	3	0.235	0.5495
WG0117640-DNAH12	MCCS_MP01-339	3	15	7	0	1	4	15	18	26	37	4	3	1.319	0.7882
WG0117641-DNAA02	MCCS_MP01-334	1	1	2	0	0	1	2	2	5	4	3	3	0.571	1.2699
WG0117641-DNAA03	MCCS_MP01-520	1	1	6	0	2	0	2	5	11	6	4	2	1.493	-0.051
WG0117641-DNAA04	MCCS_MP01-226	3	38	11	2	3	16	1	3	18	59	4	4	1.984	2.6888
WG0117641-DNAA05	MCCS_MP01-589	0	0	0	0	0	0	0	0	0	0	0	0	-2.465	-1.8742
WG0117641-DNAA07	MCCS_MP01-572	1	5	7	0	3	5	0	5	11	15	3	3	0.412	0.9182
WG0117641-DNAA08	MCCS_MP01-470	0	2	0	0	8	0	0	0	8	2	1	1	-1.288	-0.6814
WG0117641-DNAA09	MCCS_MP01-219	2	13	0	0	3	5	1	0	6	18	3	2	0.867	0.2188
WG0117641-DNAA10	MCCS_MP01-011	1	1	1	0	2	0	1	1	5	2	4	2	1.628	0.4463
WG0117641-DNAA11	MCCS_MP01-233	0	0	2	0	0	0	0	0	2	0	1	0	-1.1	-1.4137
WG0117641-DNAB01	MCCS_MP01-324	0	6	0	0	3	0	4	1	7	7	2	2	-0.506	-0.1201
WG0117641-DNAB02	MCCS_MP01-384	1	0	0	0	2	0	0	0	3	0	2	0	-0.24	-1.7387
WG0117641-DNAB03	MCCS_MP01-333	16	45	24	0	12	0	21	5	73	50	4	2	1.451	-0.0196
WG0117641-DNAB04	MCCS_MP01-385	2	0	5	0	0	0	0	0	7	0	2	0	-0.356	-2.0679
WG0117641-DNAB05	MCCS_MP01-393	1	3	0	1	0	1	2	0	3	5	2	3	-0.731	0.8871
WG0117641-DNAB06	MCCS_MP01-315	1	1	1	0	1	0	0	0	3	1	3	1	0.596	-0.2596
WG0117641-DNAB07	MCCS_MP01-242	4	81	7	0	4	13	4	9	19	103	4	3	1.598	0.6389
WG0117641-DNAB08	MCCS_MP01-329	0	35	5	3	18	21	4	28	27	87	3	4	0.422	1.5882
WG0117641-DNAB09	MCCS_MP01-183	1	3	0	0	0	0	1	0	2	3	2	1	-0.116	-0.5982
WG0117641-DNAB10	MCCS_MP01-191	0	0	0	0	0	0	0	0	0	0	0	0	-1.839	-0.885
WG0117641-DNAB11	MCCS_MP01-293	2	0	0	0	0	3	0	0	2	3	1	1	-1.153	-0.3921
WG0117641-DNAB12	MCCS_MP01-320	4	32	11	6	13	0	15	7	43	45	4	3	1.424	0.3014
WG0117641-DNAC01	MCCS_MP01-328	0	2	1	2	3	2	0	0	4	6	2	3	-0.461	0.9175
WG0117641-DNAC02	MCCS_MP01-381	0	0	0	0	0	0	0	1	0	1	0	1	-2.173	-0.7964
WG0117641-DNAC03	MCCS_MP01-142	0	0	2	0	1	0	0	0	3	0	2	0	-0.316	-1.5351
WG0117641-DNAC04	MCCS_MP01-236	0	0	3	0	0	0	0	0	3	0	1	0	-0.897	-1.0267
WG0117641-DNAC05	MCCS_MP01-240	7	9	1	0	3	2	2	0	13	11	4	2	1.438	-0.4455
WG0117641-DNAC06	MCCS_MP01-337	5	24	1	0	1	0	6	2	13	26	4	2	1.134	0.0823
WG0117641-DNAC07	MCCS_MP01-278	13	26	21	0	1	9	12	3	47	38	4	3	1.518	1.0153
WG0117641-DNAC08	MCCS_MP01-248	12	61	19	2	0	8	5	14	36	85	3	4	0.458	1.6746
WG0117641-DNAC09	MCCS_MP01-252	1	1	1	0	0	0	1	0	3	1	3	1	0.481	-1.027
WG0117641-DNAC10	MCCS_MP01-319	0	0	0	2	2	5	0	0	2	7	1	2	-1.582	-0.3872
WG0117641-DNAC11	MCCS_MP01-241	2	6	0	0	0	1	1	2	3	9	2	3	-0.556	0.2431
WG0117641-DNAD01	MCCS_MP01-375	16	14	0	3	3	5	4	5	23	27	3	4	0.639	1.9566
WG0117641-DNAD02	MCCS_MP01-314	1	3	10	0	2	0	0	0	13	3	3	1	0.477	-0.5491
WG0117641-DNAD04	MCCS_MP01-225	0	2	0	0	0	0	0	0	0	2	0	1	-1.946	-0.5343
WG0117641-DNAD05	MCCS_MP01-014	0	4	1	0	0	0	0	0	1	4	1	1	-1.362	-0.669
WG0117641-DNAD06	MCCS_MP01-003	0	0	0	0	1	0	0	1	1	1	1	1	-1.524	-1.1051
WG0117641-DNAD07	MCCS_MP01-373	8	139	21	8	28	0	32	81	89	228	4	3	1.436	0.9516
WG0117641-DNAD08	MCCS_MP01-380	0	13	6	0	0	0	1	4	7	17	2	2	-0.284	0.2238
WG0117641-DNAD09	MCCS_MP01-237	0	0	1	0	0	0	0	0	1	0	1	0	-0.977	-1.2544
WG0117641-DNAD10	MCCS_MP01-018	0	0	0	0	0	0	0	0	0	0	0	0	-2.357	-1.386
WG0117641-DNAD11	MCCS_MP01-181	1	0	2	0	0	0	1	2	4	2	3	1	1.052	-0.4713
WG0117641-DNAD12	MCCS_MP01-250	0	9	3	1	0	6	0	1	3	17	1	4	-1.558	1.53
WG0117641-DNAE01	MCCS_MP01-549	0	0	1	0	1	0	7	0	9	0	3	0	0.686	-1.1906
WG0117641-DNAE02	MCCS_MP01-022	0	0	2	0	0	0	4	23	6	23	2	1	-0.247	-0.2191
WG0117641-DNAE04	MCCS_MP01-187	13	42	5	0	2	5	0	0	20	47	3	2	0.908	0.7002
WG0117641-DNAE05	MCCS_MP01-352	0	0	3	0	10	0	1	0	14	0	3	0	0.346	-1.5327
WG0117641-DNAE06	MCCS_MP01-374	4	7	3	0	4	0	1	3	12	10	4	2	1.461	-0.0607
WG0117641-DNAE07	MCCS_MP01-175	0	2	1	0	0	0	1	0	2	2	2	1	-0.136	-0.7183
WG0117641-DNAE09	MCCS_MP01-139	14	6	12	1	1	1	1	0	28	8	4	3	1.563	0.8527
WG0117641-DNAE10	MCCS_MP01-234	2	0	2	0	0	0	0	1	4	1	2	1	0.02	-0.1242
WG0117641-DNAE11	MCCS_MP01-440	0	0	4	0	1	0	1	1	6	1	3	1	0.512	-0.5935
WG0117641-DNAE12	MCCS_MP01-325	0	10	5	0	0	1	7	2	12	13	2	3	-0.395	0.8598
WG0117641-DNAF01	MCCS_MP01-025	1	1	6	2	4	2	6	3	17	8	4	4	1.645	2.3296
WG0117641-DNAF02	MCCS_MP01-001	0	0	1	1	3	0	0	0	4	1	2	1	-0.508	-0.9606
WG0117641-DNAF04	MCCS_MP01-146	0	0	0	0	2	0	0	0	2	0	1	0	-1.205	-1.3682
WG0117641-DNAF05	MCCS_MP01-185	0	2	0	0	1	0	1	0	2	2	2	1	-0.131	-0.7428
WG0117641-DNAF06	MCCS_MP01-303	3	42	2	1	11	4	3	2	19	49	4	4	1.401	2.0508
WG0117641-DNAF07	MCCS_MP01-301	0	0	2	0	0	2	2	0	4	2	2	1	-0.55	-1.2282
WG0117641-DNAF08	MCCS_MP01-389	1	1	0	1	23	2	7	13	31	17	3	4	0.673	2.3242
WG0117641-DNAF09	MCCS_MP01-300	3	2	0	0	3	0	4	0	10	2	3	1	0.444	-0.9167
WG0117641-DNAF10	MCCS_MP01-178	2	6	4	3	1	3	1	1	8	13	4	4	1.822	2.2493
WG0117641-DNAF11	MCCS_MP01-004	2	1	0	0	1	0	0	0	3	1	2	1	-0.567	-0.9033
WG0117641-DNAF12	MCCS_MP01-026	1	0	0	0	3	0	1	3	5	3	3	1	0.58	-0.5556
WG0117641-DNAG01	MCCS_MP01-197	0	0	4	0	3	4	4	2	11	6	3	2	0.566	0.3423
WG0117641-DNAG02	MCCS_MP01-002	1	0	0	0	0	0	0	0	1	0	1	0	-1.407	-1.7759
WG0117641-DNAG03	MCCS_MP01-212	1	1	1	0	0	0	0	0	2	1	2	1	-0.222	-0.2728
WG0117641-DNAG04	MCCS_MP01-206	4	12	4	0	2	4	0	0	10	16	3	2	0.764	0.4797
WG0117641-DNAG05	MCCS_MP01-793	0	3	1	8	3	0	8	5	12	16	3	3	0.936	1.2374
WG0117641-DNAG06	MCCS_MP01-208	0	1	5	0	0	0	1	0	6	1	2	1	-0.251	-0.6649
WG0117641-DNAG07	MCCS_MP01-407	4	2	5	0	3	0	3	0	15	2	4	1	1.303	-0.7453
WG0117641-DNAG08	MCCS_MP01-590	5	6	3	0	0	0	0	7	8	13	2	2	-0.386	0.116
WG0117641-DNAG09	MCCS_MP01-190	1	1	0	0	2	0	0	0	3	1	2	1	0.017	-0.0612
WG0117641-DNAG10	MCCS_MP01-179	9	16	3	1	4	3	0	0	16	20	3	3	0.901	1.2394
WG0117641-DNAG12	MCCS_MP01-232	0	4	1	0	0	0	0	0	1	4	1	1	-1.007	-0.1936
WG0117641-DNAH01	MCCS_MP01-017	0	0	1	0	0	0	1	0	2	0	2	0	-0.44	-1.5551
WG0117641-DNAH02	MCCS_MP01-239	4	30	9	4	0	0	3	1	16	35	3	3	0.259	0.5372
WG0117641-DNAH03	MCCS_MP01-132	1	4	4	0	1	2	1	14	7	20	4	3	1.516	0.8448
WG0117641-DNAH04	MCCS_MP01-228	0	0	0	0	0	0	1	1	1	1	1	1	-1.012	-0.4766
WG0117641-DNAH05	MCCS_MP01-255	3	4	5	0	0	4	0	2	8	10	2	3	-0.41	1.2116
WG0117641-DNAH06	MCCS_MP01-221	2	11	5	3	0	4	1	0	8	18	3	3	1.028	1.3031
WG0117641-DNAH07	MCCS_MP01-204	1	2	11	0	0	1	4	0	16	3	3	2	0.932	0.6066
WG0117641-DNAH08	MCCS_MP01-199	0	0	0	0	0	0	1	0	1	0	1	0	-1.25	-1.9518
WG0117641-DNAH09	MCCS_MP01-224	1	12	3	0	0	1	3	1	7	14	3	3	0.944	1.4859
WG0117641-DNAH11	MCCS_MP01-326	0	0	0	0	1	0	0	0	1	0	1	0	-1.465	-1.9171
WG0117641-DNAH12	MCCS_MP01-119	10	0	9	0	2	0	0	2	21	2	3	1	0.773	-0.5527
WG0117642-DNAA02	MCCS_MP01-299	0	2	1	0	3	0	0	1	4	3	2	2	-0.735	0.0659
WG0117642-DNAA03	MCCS_MP01-067	0	0	0	0	0	0	1	1	1	1	1	1	-1.28	-0.7017
WG0117642-DNAA04	MCCS_MP01-062	0	5	0	0	2	0	1	3	3	8	2	2	-0.206	0.3499
WG0117642-DNAA05	MCCS_MP01-086	14	8	19	0	0	3	0	2	33	13	2	3	0.229	1.1938
WG0117642-DNAA06	MCCS_MP01-007	2	3	0	12	6	2	5	5	13	22	3	4	0.505	2.287
WG0117642-DNAA07	MCCS_MP01-091	0	4	14	0	0	2	2	8	16	14	2	3	0.002	1.1241
WG0117642-DNAA08	MCCS_MP01-426	0	0	3	0	0	0	6	4	9	4	2	1	-0.28	-0.1896
WG0117642-DNAA09	MCCS_MP01-693	1	2	2	0	1	0	1	2	5	4	4	2	1.806	0.4644
WG0117642-DNAA10	MCCS_MP01-230	3	0	7	0	3	6	0	0	13	6	3	1	0.828	-0.6039
WG0117642-DNAB01	MCCS_MP01-055	0	2	2	0	3	0	0	0	5	2	2	1	-0.323	-1.1202
WG0117642-DNAB03	MCCS_MP01-318	2	0	5	0	1	3	0	2	8	5	3	2	0.24	-0.4046
WG0117642-DNAB04	MCCS_MP01-192	0	2	0	1	2	0	1	0	3	3	2	2	0.101	1.0363
WG0117642-DNAB07	MCCS_MP01-305	0	0	0	0	0	0	1	0	1	0	1	0	-1.48	-1.6496
WG0117642-DNAB10	MCCS_MP01-189	0	0	0	0	0	0	0	0	0	0	0	0	-2.102	-1.3507
WG0117642-DNAC01	MCCS_MP01-071	0	0	3	0	0	0	0	1	3	1	1	1	-1.026	-0.2869
WG0117642-DNAC02	MCCS_MP01-065	3	6	3	0	0	0	0	1	6	7	2	2	-0.319	-0.1447
WG0117642-DNAC04	MCCS_MP01-056	6	36	6	24	9	2	0	7	21	69	3	4	0.683	1.5684
WG0117642-DNAC05	MCCS_MP01-308	0	0	4	0	1	1	2	0	7	1	3	1	0.464	-0.7967
WG0117642-DNAC06	MCCS_MP01-092	0	1	2	0	0	0	0	1	2	2	1	2	-0.915	0.3653
WG0117642-DNAD01	MCCS_MP01-306	0	13	0	0	1	0	3	0	4	13	2	1	-0.369	-0.6697
WG0117642-DNAD02	MCCS_MP01-184	0	1	0	0	0	0	0	0	0	1	0	1	-2.015	-0.4136
WG0117642-DNAD03	MCCS_MP01-070	2	2	4	0	0	0	1	1	7	3	3	2	0.83	0.5369
WG0117642-DNAD04	MCCS_MP01-335	0	0	0	0	1	0	7	10	8	10	2	1	-0.285	-0.5539
WG0117642-DNAD05	MCCS_MP01-060	0	10	10	0	0	2	0	0	10	12	1	2	-1.247	0.147
WG0117642-DNAD06	MCCS_MP01-073	0	0	1	0	0	1	4	6	5	7	2	2	-0.167	0.4067
WG0117642-DNAD08	MCCS_MP01-659	9	34	17	5	27	0	31	23	84	62	4	3	1.354	0.9055
WG0117642-DNAD09	MCCS_MP01-099	1	0	0	0	0	0	0	0	1	0	1	0	-0.678	-1.191
WG0117642-DNAE02	MCCS_MP01-080	2	0	0	0	0	2	0	2	2	4	1	2	-0.959	-0.0532
WG0117642-DNAE03	MCCS_MP01-323	0	2	3	1	1	0	4	1	8	4	3	3	0.455	0.5705
WG0117642-DNAE04	MCCS_MP01-074	0	0	0	0	0	0	0	1	0	1	0	1	-2.043	-0.258
WG0117642-DNAE05	MCCS_MP01-307	0	0	2	0	1	2	4	0	7	2	3	1	0.56	-0.4467
WG0117642-DNAE06	MCCS_MP01-059	0	6	2	0	3	0	0	3	5	9	2	2	-0.286	-0.1625
WG0117642-DNAE09	MCCS_MP01-123	0	0	0	0	1	0	0	1	1	1	1	1	-1.105	-0.3934
WG0117642-DNAF01	MCCS_MP01-053	7	23	18	5	0	0	0	0	25	28	2	2	-0.526	-0.1252
WG0117642-DNAF02	MCCS_MP01-093	0	0	0	0	0	0	0	0	0	0	0	0	-1.833	-1.4655
WG0117642-DNAF03	MCCS_MP01-322	4	4	7	2	2	0	1	5	14	11	4	3	1.376	0.5803
WG0117642-DNAF04	MCCS_MP01-008	1	2	2	3	1	0	3	0	7	5	4	2	1.624	0.5765
WG0117642-DNAF05	MCCS_MP01-313	6	56	20	3	3	7	9	1	38	67	4	4	1.569	2.6709
WG0117642-DNAF06	MCCS_MP01-063	4	0	3	0	0	1	1	1	8	2	3	2	0.697	-0.0001
WG0117642-DNAG01	MCCS_MP01-194	0	0	2	0	0	0	0	0	2	0	1	0	-0.855	-0.8561
WG0117642-DNAG05	MCCS_MP01-193	0	0	1	0	1	0	0	0	2	0	2	0	0.02	-1.1914
WG0117642-DNAG06	MCCS_MP01-321	0	64	30	13	8	0	18	4	56	81	3	3	0.578	0.6972
WG0117642-DNAH01	MCCS_MP01-332	5	2	27	0	4	0	3	1	39	3	4	2	1.544	0.2005
WG0117642-DNAH02	MCCS_MP01-327	0	5	3	1	5	2	0	0	8	8	2	3	-0.562	0.7328
WG0117642-DNAH03	MCCS_MP01-309	0	1	0	0	0	0	0	0	0	1	0	1	-2.436	-0.6121
WG0117642-DNAH04	MCCS_MP01-217	0	1	0	0	0	0	1	0	1	1	1	1	-1.336	-0.7862
WG0117642-DNAH05	MCCS_MP01-094	1	3	0	0	0	0	0	0	1	3	1	1	-0.925	-0.6856
WG0117642-DNAH06	MCCS_MP01-066	12	11	13	0	0	0	1	2	26	13	3	2	0.638	0.0571
WG0117642-DNAH07	MCCS_MP01-788	0	1	0	0	4	3	8	3	12	7	2	3	-0.234	1.1592
WG0117642-DNAH09	MCCS_MP01-220	0	0	0	2	0	0	0	0	0	2	0	1	-2.127	-1.0927
	Average	2.14161	7.26797	3.98039	0.810458	2.2244	1.42919	2.88453	3.36601

## Sheet: Distribution
Number of brooms	Number of trees TVB	Number of trees TCB
0	48	81
1 -10	252	228
11 - 20	90	72
21 - 30	30	29
31 - 40	19	17
41 - 50	6	7
51 - 60	3	8
61 - 70	3	5
71 - 80	5	2
81 - 90	2	4
91 - 100	0	0
> 100	1	6
Total	459	459
0 brooms	0.105	0.176
0 to 10 brooms	0.654	0.673
0 to 20 brooms	0.85	0.83
	116	228
