# Supplementary material for: Identification of candidate genes involved in Witches’ broom disease resistance in a segregating mapping population of Theobroma cacao L. in Brazil
Source: BMC Genomics. 2016 Feb 11;17:107. doi: 10.1186/s12864-016-2415-x (PMC4750280; doi:10.1186/s12864-016-2415-x)
Supplement: Additional file 11: — P-values of single and multiple QTLs and haplotype combinations associated with witches’ broom disease. The first tab contains the single QTL with their different parental haplotype combinations. The different columns contain the total number of trees with each haplotype and the results of the Chi-squared test for resistance and susceptibility. The last column contains the percentage of resistant trees with the particular haplotype combination. The second and third tab contain the same info but for combinations of two and three QTL, respectively. The combinations marked in grey belong to the top five of lowest P-values and indicate the highest associations between the QTL and WBD resistance/susceptibility. (XLS 81 kb) [file 12864_2016_2415_MOESM11_ESM.xls]

## Sheet: Single QTL haplotypes
	QTL 1	Total	Observed		Expected		P value	- log10(P)	% resistant
			Resistant	Suscept.	Resistant	Suscept.
	QTL3.1_T1-C1	110	73	37	55	55	0.000598	3.2233	66.36
	QTL3.1_T1-C2	132	81	51	66	66	0.00902	2.04479	61.36
	QTL3.1_T2-C1	101	74	27	50.5	50.5	2.92e-06	5.53462	73.27
	QTL3.1_T2-C2	116	71	45	58	58	0.0158	1.80134	61.21
	QTL4.1_T1-C1	148	87	61	74	74	0.0326	1.48678	58.78
	QTL4.1_T1-C2	97	58	39	48.5	48.5	0.0537	1.27003	59.79
	QTL4.1_T2-C1	111	80	31	55.5	55.5	3.31e-06	5.48017	72.07
	QTL4.1_T2-C2	103	74	29	51.5	51.5	9.25e-06	5.03386	71.84
	QTL6.1_T1-C1	123	68	55	61.5	61.5	0.241	0.617983	55.28
	QTL6.1_T1-C2	98	59	39	49	49	0.0434	1.36251	60.2
	QTL6.1_T2-C1	104	66	38	52	52	0.00604	2.21896	63.46
	QTL6.1_T2-C2	128	101	27	64	64	6.12e-11	10.2132	78.91
	QTL6.2_T1-C1	112	53	59	56	56	0.571	0.243364	47.32
	QTL6.2_T1-C2	108	71	37	54	54	0.00107	2.97062	65.74
	QTL6.2_T2-C1	104	79	25	52	52	1.19e-07	6.92445	75.96
	QTL6.2_T2-C2	131	94	37	65.5	65.5	6.35e-07	6.19723	71.76
	QTL7.1_T1-C1	123	86	37	61.5	61.5	9.95e-06	5.00218	69.92
	QTL7.1_T1-C2	111	88	23	55.5	55.5	6.85e-10	9.16431	79.28
	QTL7.1_T2-C1	107	52	55	53.5	53.5	0.772	0.112383	48.6
	QTL7.1_T2-C2	118	73	45	59	59	0.00995	2.00218	61.86
	QTL9.1_T1-C1	126	67	59	63	63	0.476	0.322393	53.17
	QTL9.1_T1-C2	102	43	59	51	51	0.113	0.946922	42.16
	QTL9.1_T2-C1	110	92	18	55	55	1.72e-12	11.7645	83.64
	QTL9.1_T2-C2	116	93	23	58	58	8.07e-11	10.0931	80.17
	QTL9.2_T1-C1	101	68	33	50.5	50.5	0.000497	3.30364	67.33
	QTL9.2_T1-C2	123	59	64	61.5	61.5	0.652	0.185752	47.97
	QTL9.2_T2-C1	117	90	27	58.5	58.5	5.73e-09	8.24185	76.92
	QTL9.2_T2-C2	118	82	36	59	59	2.29e-05	4.64016	69.49

## Sheet: Two QTL combinations
QTL 1	QTL 2	Total	Observed		Expected		P-value	- log10(P)	% Resistant
			Resistant	Suscept.	Resistant	Suscept.
QTL9.1_T1-C1	QTL3.1_T1-C1	32	17	15	16	16	0.723674	0.140457	53.125
QTL9.1_T1-C1	QTL3.1_T1-C2	46	23	23	23	23	1	0	50
QTL9.1_T1-C1	QTL3.1_T2-C1	19	11	8	9.5	9.5	0.491297	0.308656	57.8947
QTL9.1_T1-C1	QTL3.1_T2-C2	29	16	13	14.5	14.5	0.577469	0.238472	55.1724
QTL9.1_T1-C1	QTL4.1_T1-C1	41	22	19	20.5	20.5	0.639412	0.194219	53.6585
QTL9.1_T1-C1	QTL4.1_T1-C2	30	12	18	15	15	0.273322	0.563326	40
QTL9.1_T1-C1	QTL4.1_T2-C1	32	18	14	16	16	0.4795	0.319211	56.25
QTL9.1_T1-C1	QTL4.1_T2-C2	23	15	8	11.5	11.5	0.1444	0.840433	65.2174
QTL9.1_T1-C1	QTL6.1_T1-C1	39	18	21	19.5	19.5	0.630954	0.200002	46.1538
QTL9.1_T1-C1	QTL6.1_T1-C2	30	14	16	15	15	0.715001	0.145694	46.6667
QTL9.1_T1-C1	QTL6.1_T2-C1	31	17	14	15.5	15.5	0.590014	0.229138	54.8387
QTL9.1_T1-C1	QTL6.1_T2-C2	25	17	8	12.5	12.5	0.0718606	1.14351	68
QTL9.1_T1-C1	QTL6.2_T1-C1	39	17	22	19.5	19.5	0.42334	0.373311	43.5897
QTL9.1_T1-C1	QTL6.2_T1-C2	27	13	14	13.5	13.5	0.84739	0.0719168	48.1481
QTL9.1_T1-C1	QTL6.2_T2-C1	27	18	9	13.5	13.5	0.0832645	1.07954	66.6667
QTL9.1_T1-C1	QTL6.2_T2-C2	32	18	14	16	16	0.4795	0.319211	56.25
QTL9.1_T1-C1	QTL7.1_T1-C1	38	22	16	19	19	0.33039	0.480973	57.8947
QTL9.1_T1-C1	QTL7.1_T1-C2	36	27	9	18	18	0.0026998	2.56867	75
QTL9.1_T1-C1	QTL7.1_T2-C1	23	6	17	11.5	11.5	0.0218101	1.66134	26.087
QTL9.1_T1-C1	QTL7.1_T2-C2	29	12	17	14.5	14.5	0.35316	0.452028	41.3793
QTL9.1_T1-C1	QTL9.2_T1-C1	65	38	27	32.5	32.5	0.172447	0.763343	58.4615
QTL9.1_T1-C1	QTL9.2_T1-C2	29	10	19	14.5	14.5	0.0946707	1.02378	34.4828
QTL9.1_T1-C1	QTL9.2_T2-C1	23	14	9	11.5	11.5	0.297147	0.527029	60.8696
QTL9.1_T1-C1	QTL9.2_T2-C2	9	5	4	4.5	4.5	0.738883	0.131425	55.5556
QTL9.1_T1-C2	QTL3.1_T1-C1	24	11	13	12	12	0.683091	0.165521	45.8333
QTL9.1_T1-C2	QTL3.1_T1-C2	19	4	15	9.5	9.5	0.0116169	1.93491	21.0526
QTL9.1_T1-C2	QTL3.1_T2-C1	22	9	13	11	11	0.393769	0.404759	40.9091
QTL9.1_T1-C2	QTL3.1_T2-C2	37	19	18	18.5	18.5	0.869417	0.0607718	51.3514
QTL9.1_T1-C2	QTL4.1_T1-C1	30	6	24	15	15	0.001015	2.99353	20
QTL9.1_T1-C2	QTL4.1_T1-C2	25	14	11	12.5	12.5	0.548506	0.260818	56
QTL9.1_T1-C2	QTL4.1_T2-C1	21	8	13	10.5	10.5	0.275234	0.560299	38.0952
QTL9.1_T1-C2	QTL4.1_T2-C2	26	15	11	13	13	0.432768	0.363745	57.6923
QTL9.1_T1-C2	QTL6.1_T1-C1	22	8	14	11	11	0.200825	0.697182	36.3636
QTL9.1_T1-C2	QTL6.1_T1-C2	27	11	16	13.5	13.5	0.335924	0.473759	40.7407
QTL9.1_T1-C2	QTL6.1_T2-C1	23	8	15	11.5	11.5	0.1444	0.840433	34.7826
QTL9.1_T1-C2	QTL6.1_T2-C2	29	15	14	14.5	14.5	0.852684	0.069212	51.7241
QTL9.1_T1-C2	QTL6.2_T1-C1	29	7	22	14.5	14.5	0.00534568	2.272	24.1379
QTL9.1_T1-C2	QTL6.2_T1-C2	24	12	12	12	12	1	0	50
QTL9.1_T1-C2	QTL6.2_T2-C1	20	12	8	10	10	0.371093	0.430517	60
QTL9.1_T1-C2	QTL6.2_T2-C2	28	12	16	14	14	0.449692	0.347085	42.8571
QTL9.1_T1-C2	QTL7.1_T1-C1	18	5	13	9	9	0.0593464	1.22661	27.7778
QTL9.1_T1-C2	QTL7.1_T1-C2	24	16	8	12	12	0.10247	0.989401	66.6667
QTL9.1_T1-C2	QTL7.1_T2-C1	34	12	22	17	17	0.0863478	1.06375	35.2941
QTL9.1_T1-C2	QTL7.1_T2-C2	26	10	16	13	13	0.239317	0.621027	38.4615
QTL9.1_T1-C2	QTL9.2_T1-C1	8	6	2	4	4	0.157299	0.803273	75
QTL9.1_T1-C2	QTL9.2_T1-C2	59	22	37	29.5	29.5	0.0508393	1.2938	37.2881
QTL9.1_T1-C2	QTL9.2_T2-C1	10	5	5	5	5	1	0	50
QTL9.1_T1-C2	QTL9.2_T2-C2	25	10	15	12.5	12.5	0.317311	0.498516	40
QTL9.1_T2-C1	QTL3.1_T1-C1	28	24	4	14	14	0.000157052	3.80396	85.7143
QTL9.1_T2-C1	QTL3.1_T1-C2	28	24	4	14	14	0.000157052	3.80396	85.7143
QTL9.1_T2-C1	QTL3.1_T2-C1	31	28	3	15.5	15.5	7.11789e-06	5.14765	90.3226
QTL9.1_T2-C1	QTL3.1_T2-C2	23	16	7	11.5	11.5	0.0605689	1.21775	69.5652
QTL9.1_T2-C1	QTL4.1_T1-C1	36	31	5	18	18	1.46868e-05	4.83307	86.1111
QTL9.1_T2-C1	QTL4.1_T1-C2	18	12	6	9	9	0.157299	0.803273	66.6667
QTL9.1_T2-C1	QTL4.1_T2-C1	30	28	2	15	15	2.06529e-06	5.68502	93.3333
QTL9.1_T2-C1	QTL4.1_T2-C2	26	21	5	13	13	0.00170187	2.76907	80.7692
QTL9.1_T2-C1	QTL6.1_T1-C1	26	22	4	13	13	0.000415418	3.38152	84.6154
QTL9.1_T2-C1	QTL6.1_T1-C2	21	17	4	10.5	10.5	0.00455635	2.34138	80.9524
QTL9.1_T2-C1	QTL6.1_T2-C1	23	17	6	11.5	11.5	0.0218101	1.66134	73.913
QTL9.1_T2-C1	QTL6.1_T2-C2	37	34	3	18.5	18.5	3.46231e-07	6.46063	91.8919
QTL9.1_T2-C1	QTL6.2_T1-C1	24	18	6	12	12	0.0143059	1.84449	75
QTL9.1_T2-C1	QTL6.2_T1-C2	31	26	5	15.5	15.5	0.000162132	3.79013	83.871
QTL9.1_T2-C1	QTL6.2_T2-C1	27	23	4	13.5	13.5	0.000255631	3.59239	85.1852
QTL9.1_T2-C1	QTL6.2_T2-C2	28	25	3	14	14	3.21596e-05	4.49269	89.2857
QTL9.1_T2-C1	QTL7.1_T1-C1	34	32	2	17	17	2.67581e-07	6.57254	94.1176
QTL9.1_T2-C1	QTL7.1_T1-C2	22	19	3	11	11	0.000646749	3.18926	86.3636
QTL9.1_T2-C1	QTL7.1_T2-C1	24	17	7	12	12	0.0412268	1.38482	70.8333
QTL9.1_T2-C1	QTL7.1_T2-C2	30	24	6	15	15	0.001015	2.99353	80
QTL9.1_T2-C1	QTL9.2_T1-C1	22	18	4	11	11	0.00283754	2.54706	81.8182
QTL9.1_T2-C1	QTL9.2_T1-C2	8	6	2	4	4	0.157299	0.803273	75
QTL9.1_T2-C1	QTL9.2_T2-C1	68	59	9	34	34	1.33281e-09	8.87523	86.7647
QTL9.1_T2-C1	QTL9.2_T2-C2	12	9	3	6	6	0.0832645	1.07954	75
QTL9.1_T2-C2	QTL3.1_T1-C1	26	21	5	13	13	0.00170187	2.76907	80.7692
QTL9.1_T2-C2	QTL3.1_T1-C2	36	28	8	18	18	0.000858121	3.06645	77.7778
QTL9.1_T2-C2	QTL3.1_T2-C1	27	24	3	13.5	13.5	5.31213e-05	4.27473	88.8889
QTL9.1_T2-C2	QTL3.1_T2-C2	27	20	7	13.5	13.5	0.0123546	1.90817	74.0741
QTL9.1_T2-C2	QTL4.1_T1-C1	41	28	13	20.5	20.5	0.0191496	1.71784	68.2927
QTL9.1_T2-C2	QTL4.1_T1-C2	24	20	4	12	12	0.00109084	2.96224	83.3333
QTL9.1_T2-C2	QTL4.1_T2-C1	26	24	2	13	13	1.59925e-05	4.79608	92.3077
QTL9.1_T2-C2	QTL4.1_T2-C2	25	21	4	12.5	12.5	0.000673859	3.17143	84
QTL9.1_T2-C2	QTL6.1_T1-C1	35	20	15	17.5	17.5	0.398025	0.40009	57.1429
QTL9.1_T2-C2	QTL6.1_T1-C2	19	16	3	9.5	9.5	0.00285994	2.54364	84.2105
QTL9.1_T2-C2	QTL6.1_T2-C1	25	22	3	12.5	12.5	0.000144696	3.83954	88
QTL9.1_T2-C2	QTL6.1_T2-C2	37	35	2	18.5	18.5	5.79005e-08	7.23732	94.5946
QTL9.1_T2-C2	QTL6.2_T1-C1	19	11	8	9.5	9.5	0.491297	0.308656	57.8947
QTL9.1_T2-C2	QTL6.2_T1-C2	25	19	6	12.5	12.5	0.00932238	2.03047	76
QTL9.1_T2-C2	QTL6.2_T2-C1	29	25	4	14.5	14.5	9.63509e-05	4.01614	86.2069
QTL9.1_T2-C2	QTL6.2_T2-C2	41	37	4	20.5	20.5	2.5535e-07	6.59286	90.2439
QTL9.1_T2-C2	QTL7.1_T1-C1	33	27	6	16.5	16.5	0.00025655	3.59083	81.8182
QTL9.1_T2-C2	QTL7.1_T1-C2	27	24	3	13.5	13.5	5.31213e-05	4.27473	88.8889
QTL9.1_T2-C2	QTL7.1_T2-C1	26	17	9	13	13	0.116664	0.933061	65.3846
QTL9.1_T2-C2	QTL7.1_T2-C2	30	25	5	15	15	0.00026073	3.58381	83.3333
QTL9.1_T2-C2	QTL9.2_T1-C1	6	6	0	3	3	0.0143059	1.84449	100
QTL9.1_T2-C2	QTL9.2_T1-C2	23	18	5	11.5	11.5	0.00671439	2.17299	78.2609
QTL9.1_T2-C2	QTL9.2_T2-C1	16	12	4	8	8	0.0455003	1.34199	75
QTL9.1_T2-C2	QTL9.2_T2-C2	71	57	14	35.5	35.5	3.34026e-07	6.47622	80.2817

## Sheet: Three QTL combinations
Chi-Square analysis performed on TVB [0-10, resistant], [>10, susceptible]
QTL1	QTL2	QTL3	Total	Observed		Expected		P value	- log10(P)	% Resistant
				Resistant	Suscept.	Resistant	Suscept.
LG9.1_T2-C1	LG9.2_T2-C1	LG7.1_T1-C1	18	16	2	9	9	0.000967428	3.01438	88.8889
LG9.1_T2-C1	LG9.2_T2-C1	LG7.1_T1-C2	18	16	2	9	9	0.000967428	3.01438	88.8889
LG9.1_T2-C1	LG9.2_T2-C1	LG6.1_T2-C2	22	19	3	11	11	0.000646749	3.18926	86.3636
LG9.1_T2-C1	LG9.2_T2-C1	LG6.2_T2-C1	15	14	1	7.5	7.5	0.000789113	3.10286	93.3333
LG9.1_T2-C1	LG9.2_T2-C1	LG6.2_T2-C2	20	18	2	10	10	0.000346619	3.46015	90
LG9.1_T2-C1	LG9.2_T2-C1	LG4.1_T2-C1	17	16	1	8.5	8.5	0.000274727	3.5611	94.1176
LG9.1_T2-C1	LG9.2_T2-C1	LG3.1_T2-C1	18	17	1	9	9	0.000162441	3.7893	94.4444
LG9.1_T2-C1	LG9.2_T2-C2	LG7.1_T1-C1	5	5	0	2.5	2.5	0.0253473	1.59607	100
LG9.1_T2-C1	LG9.2_T2-C2	LG7.1_T1-C2	2	2	0	1	1	0.157299	0.803273	100
LG9.1_T2-C1	LG9.2_T2-C2	LG6.1_T2-C2	6	6	0	3	3	0.0143059	1.84449	100
LG9.1_T2-C1	LG9.2_T2-C2	LG6.2_T2-C1	2	1	1	1	1	1	0	50
LG9.1_T2-C1	LG9.2_T2-C2	LG6.2_T2-C2	3	2	1	1.5	1.5	0.563703	0.24895	66.6667
LG9.1_T2-C1	LG9.2_T2-C2	LG4.1_T2-C1	2	2	0	1	1	0.157299	0.803273	100
LG9.1_T2-C1	LG9.2_T2-C2	LG3.1_T2-C1	1	1	0	0.5	0.5	0.317311	0.498516	100
LG9.1_T2-C2	LG9.2_T2-C1	LG7.1_T1-C1	6	5	1	3	3	0.10247	0.989401	83.3333
LG9.1_T2-C2	LG9.2_T2-C1	LG7.1_T1-C2	3	2	1	1.5	1.5	0.563703	0.24895	66.6667
LG9.1_T2-C2	LG9.2_T2-C1	LG6.1_T2-C2	4	4	0	2	2	0.0455003	1.34199	100
LG9.1_T2-C2	LG9.2_T2-C1	LG6.2_T2-C1	6	4	2	3	3	0.414216	0.382773	66.6667
LG9.1_T2-C2	LG9.2_T2-C1	LG6.2_T2-C2	5	5	0	2.5	2.5	0.0253473	1.59607	100
LG9.1_T2-C2	LG9.2_T2-C1	LG4.1_T2-C1	3	2	1	1.5	1.5	0.563703	0.24895	66.6667
LG9.1_T2-C2	LG9.2_T2-C1	LG3.1_T2-C1	4	4	0	2	2	0.0455003	1.34199	100
LG9.1_T2-C2	LG9.2_T2-C2	LG7.1_T1-C1	16	12	4	8	8	0.0455003	1.34199	75
LG9.1_T2-C2	LG9.2_T2-C2	LG7.1_T1-C2	18	17	1	9	9	0.000162441	3.7893	94.4444
LG9.1_T2-C2	LG9.2_T2-C2	LG6.1_T2-C2	23	21	2	11.5	11.5	7.4395e-05	4.12846	91.3043
LG9.1_T2-C2	LG9.2_T2-C2	LG6.2_T2-C1	19	17	2	9.5	9.5	0.000579063	3.23727	89.4737
LG9.1_T2-C2	LG9.2_T2-C2	LG6.2_T2-C2	24	21	3	12	12	0.000238563	3.6224	87.5
LG9.1_T2-C2	LG9.2_T2-C2	LG4.1_T2-C1	12	12	0	6	6	0.000532006	3.27408	100
LG9.1_T2-C2	LG9.2_T2-C2	LG3.1_T2-C1	17	15	2	8.5	8.5	0.00161622	2.7915	88.2353
LG9.1_T2-C1	LG7.1_T1-C1	LG6.1_T2-C2	13	12	1	6.5	6.5	0.00228194	2.6417	92.3077
LG9.1_T2-C1	LG7.1_T1-C1	LG6.2_T2-C1	7	7	0	3.5	3.5	0.00815097	2.08879	100
LG9.1_T2-C1	LG7.1_T1-C1	LG6.2_T2-C2	10	9	1	5	5	0.011412	1.94264	90
LG9.1_T2-C1	LG7.1_T1-C1	LG4.1_T2-C1	11	11	0	5.5	5.5	0.000911119	3.04042	100
LG9.1_T2-C1	LG7.1_T1-C1	LG3.1_T2-C1	12	12	0	6	6	0.000532006	3.27408	100
LG9.1_T2-C1	LG7.1_T1-C2	LG6.1_T2-C2	7	7	0	3.5	3.5	0.00815097	2.08879	100
LG9.1_T2-C1	LG7.1_T1-C2	LG6.2_T2-C1	4	4	0	2	2	0.0455003	1.34199	100
LG9.1_T2-C1	LG7.1_T1-C2	LG6.2_T2-C2	5	5	0	2.5	2.5	0.0253473	1.59607	100
LG9.1_T2-C1	LG7.1_T1-C2	LG4.1_T2-C1	6	6	0	3	3	0.0143059	1.84449	100
LG9.1_T2-C1	LG7.1_T1-C2	LG3.1_T2-C1	4	3	1	2	2	0.317311	0.498516	75
LG9.1_T2-C1	LG6.1_T2-C2	LG6.2_T2-C1	7	7	0	3.5	3.5	0.00815097	2.08879	100
LG9.1_T2-C1	LG6.1_T2-C2	LG6.2_T2-C2	15	14	1	7.5	7.5	0.000789113	3.10286	93.3333
LG9.1_T2-C1	LG6.1_T2-C2	LG4.1_T2-C1	8	8	0	4	4	0.00467773	2.32996	100
LG9.1_T2-C1	LG6.1_T2-C2	LG3.1_T2-C1	8	8	0	4	4	0.00467773	2.32996	100
LG9.1_T2-C1	LG6.2_T2-C1	LG4.1_T2-C1	6	6	0	3	3	0.0143059	1.84449	100
LG9.1_T2-C1	LG6.2_T2-C1	LG3.1_T2-C1	8	8	0	4	4	0.00467773	2.32996	100
LG9.1_T2-C1	LG6.2_T2-C2	LG4.1_T2-C1	6	6	0	3	3	0.0143059	1.84449	100
LG9.1_T2-C1	LG6.2_T2-C2	LG3.1_T2-C1	8	8	0	4	4	0.00467773	2.32996	100
LG9.1_T2-C1	LG4.1_T2-C1	LG3.1_T2-C1	11	11	0	5.5	5.5	0.000911119	3.04042	100
LG9.1_T2-C2	LG7.1_T1-C1	LG6.1_T2-C2	11	11	0	5.5	5.5	0.000911119	3.04042	100
LG9.1_T2-C2	LG7.1_T1-C1	LG6.2_T2-C1	8	6	2	4	4	0.157299	0.803273	75
LG9.1_T2-C2	LG7.1_T1-C1	LG6.2_T2-C2	12	12	0	6	6	0.000532006	3.27408	100
LG9.1_T2-C2	LG7.1_T1-C1	LG4.1_T2-C1	10	9	1	5	5	0.011412	1.94264	90
LG9.1_T2-C2	LG7.1_T1-C1	LG3.1_T2-C1	2	2	0	1	1	0.157299	0.803273	100
LG9.1_T2-C2	LG7.1_T1-C2	LG6.1_T2-C2	8	8	0	4	4	0.00467773	2.32996	100
LG9.1_T2-C2	LG7.1_T1-C2	LG6.2_T2-C1	5	5	0	2.5	2.5	0.0253473	1.59607	100
LG9.1_T2-C2	LG7.1_T1-C2	LG6.2_T2-C2	7	6	1	3.5	3.5	0.0587817	1.23076	85.7143
LG9.1_T2-C2	LG7.1_T1-C2	LG4.1_T2-C1	8	7	1	4	4	0.0338949	1.46987	87.5
LG9.1_T2-C2	LG7.1_T1-C2	LG3.1_T2-C1	9	9	0	4.5	4.5	0.0026998	2.56867	100
LG9.1_T2-C2	LG6.1_T2-C2	LG6.2_T2-C1	7	6	1	3.5	3.5	0.0587817	1.23076	85.7143
LG9.1_T2-C2	LG6.1_T2-C2	LG6.2_T2-C2	20	19	1	10	10	5.69941e-05	4.24417	95
LG9.1_T2-C2	LG6.1_T2-C2	LG4.1_T2-C1	7	7	0	3.5	3.5	0.00815097	2.08879	100
LG9.1_T2-C2	LG6.1_T2-C2	LG3.1_T2-C1	9	9	0	4.5	4.5	0.0026998	2.56867	100
LG9.1_T2-C2	LG6.2_T2-C1	LG4.1_T2-C1	8	7	1	4	4	0.0338949	1.46987	87.5
LG9.1_T2-C2	LG6.2_T2-C1	LG3.1_T2-C1	8	8	0	4	4	0.00467773	2.32996	100
LG9.1_T2-C2	LG6.2_T2-C2	LG4.1_T2-C1	11	10	1	5.5	5.5	0.00665561	2.17681	90.9091
LG9.1_T2-C2	LG6.2_T2-C2	LG3.1_T2-C1	10	9	1	5	5	0.011412	1.94264	90
LG9.1_T2-C2	LG4.1_T2-C1	LG3.1_T2-C1	5	5	0	2.5	2.5	0.0253473	1.59607	100

## Sheet: P-values for diff. thresholds
		QTL 1	Total	Observed		Expected		P value	- log10(P)	% resistant
				Resistant	Suscept.	Resistant	Suscept.
	Susceptible when >10 brooms	QTL9.1_T2-C1	110	92	18	55	55	1.72e-12	11.76	83.64
		QTL9.1_T2-C2	116	93	23	58	58	8.07e-11	10.09	80.17
		QTL9.2_T2-C1	117	90	27	58.5	58.5	5.73e-09	8.24	76.92
	Susceptible when >20 brooms	QTL9.1_T2-C1	110	107	3	55	55	3.55e-23	22.45	97.27
		QTL9.1_T2-C2	116	105	11	58	58	2.6e-18	17.59	90.52
		QTL9.2_T2-C1	117	109	8	58.5	58.5	9.87e-21	20.01	93.16
