# Supplementary material for: Identification of candidate genes involved in Witches’ broom disease resistance in a segregating mapping population of Theobroma cacao L. in Brazil
Source: BMC Genomics. 2016 Feb 11;17:107. doi: 10.1186/s12864-016-2415-x (PMC4750280; doi:10.1186/s12864-016-2415-x)
Supplement: Additional file 13: — Genes identified in all of the QTL regions associated with witches’ broom disease resistance. The annotation of the genes was based on the Matina 1–6 v1.1. genome. The genes indicated in red are genes that are most likely involved in disease resistance. Genes indicated in yellow contain a SNP marker that had the highest association with the disease in each QTL. Genes indicated in orange were identified as differentially expressed by Teixeira et al. [77]. The homologues in Arabidopsis thaliana (if known) were used, together with the GO Slim terms to identify the cellular components, the molecular components and the biological functions of the genes within the QTL regions. (XLS 155 kb) [file 12864_2016_2415_MOESM13_ESM.xls]

## Sheet: Genes within QTL
Number	QTL_ID	Gene_ID	CGD_ID	Gene_Annotation	Gene Location (bp)	SNP marker in CDS	SNP location (cM)	QTL_ID	Gene_ID	CDS AA length	Strand	TAIR#	Cellular Component	Molecular Function	Biological Function
1	QTL3.1	Thecc1EG016510	CGD0015803	Transcription factor, putative	33199766..33211069	Tcm003s33209968	80.202	QTL3.1	Thecc1EG016510	984	+	AT4G24020	nucleus	transcription factor activity	other metabolic processes
2	QTL3.1	Thecc1EG016511	CGD0015807	Cyclin-dependent kinase E,1	33211173..33215943			QTL3.1	Thecc1EG016511	481	-	AT5G63610	Unknown	kinase activity	other cellular processes
3	QTL3.1	Thecc1EG016513	CGD0015827	Nodulin MtN3 family protein	33216765..33219202			QTL3.1	Thecc1EG016513	255	-	AT4G10850	other membranes	transporter activity	Unknown
4	QTL3.1	Thecc1EG016514	CGD0015805	Tetratricopeptide repeat (TPR)-like superfamily protein	33222955..33226721			QTL3.1	Thecc1EG016514	588	-	AT4G10840	plasma membrane	protein binding	Unknown
5	QTL3.1	Thecc1EG016515	CGD0015809	Beta-amylase 1	33227498..33235891			QTL3.1	Thecc1EG016515	636	-	AT3G23920	nucleus	hydrolase activity	other cellular processes
6	QTL3.1	Thecc1EG016516	CGD0015801	Heat shock protein 70 (Hsp 70) family protein	33237606..33241739	Tcm003s33239094	80.202	QTL3.1	Thecc1EG016516	665	+	AT5G42020	ER	nucleotide binding	protein metabolism
7	QTL3.1	Thecc1EG016517	CGD0015761	Carbon-nitrogen hydrolase family protein	33241797..33247981			QTL3.1	Thecc1EG016517	732	-	AT1G55090	cytosol	hydrolase activity	other metabolic processes
8	QTL3.1	Thecc1EG016518	CGD0015764	General control non-repressible 3	33248035..33255368			QTL3.1	Thecc1EG016518	716	+	AT1G64550	cytosol	transporter activity	other biological processes
9	QTL3.1	Thecc1EG016519	CGD0015776	Fiber protein Fb17	33255319..33257281			QTL3.1	Thecc1EG016519	333	-	Unknown	Unknown	Unknown	Unknown
10	QTL3.1	Thecc1EG016520	CGD0015787	Fiber protein Fb17	33258756..33262105			QTL3.1	Thecc1EG016520	607	+	Unknown	Unknown	Unknown	Unknown
11	QTL3.1	Thecc1EG016521	CGD0015781	Uncharacterized protein	33262406..33266529			QTL3.1	Thecc1EG016521	345	-	Unknown	Unknown	Unknown	Unknown
12	QTL3.1	Thecc1EG016522	CGD0015784	Fiber protein Fb17	33268062..33271221			QTL3.1	Thecc1EG016522	605	-	Unknown	Unknown	Unknown	Unknown
13	QTL3.1	Thecc1EG016523	CGD0015786	hypothetical protein	33272813..33282901			QTL3.1	Thecc1EG016523	405	-	Unknown	Unknown	Unknown	Unknown
14	QTL3.1	Thecc1EG016524	CGD0015795	General control non-repressible 3	33283186..33284867			QTL3.1	Thecc1EG016524	119	+	AT1G64550	cytosol	transporter activity	other biological processes
15	QTL3.1	Thecc1EG016525	CGD0015797	hypothetical protein	33285108..33288921			QTL3.1	Thecc1EG016525	332	-	Unknown	Unknown	Unknown	Unknown
16	QTL3.1	Thecc1EG016526	CGD0015780	Fiber protein Fb17	33290472..33296811			QTL3.1	Thecc1EG016526	443	-	Unknown	Unknown	Unknown	Unknown
17	QTL3.1	Thecc1EG016527	CGD0015773	Trehalase 1	33297486..33307412			QTL3.1	Thecc1EG016527	696	+	AT4G24040	plasma membrane	hydrolase activity	other cellular processes
18	QTL3.1	Thecc1EG016537	CGD0015773	Trehalase 1	33302662..33335121			QTL3.1	Thecc1EG016537	600	+	AT4G24040	plasma membrane	hydrolase activity	other cellular processes
19	QTL3.1	Thecc1EG016530	CGD0015777	Fiber protein Fb17	33307945..33314839			QTL3.1	Thecc1EG016530	685	-	Unknown	Unknown	Unknown	Unknown
20	QTL3.1	Thecc1EG016534	CGD0015768	Uncharacterized protein	33315223..33320495			QTL3.1	Thecc1EG016534	477	-	Unknown	Unknown	Unknown	Unknown
21	QTL3.1	Thecc1EG016535	CGD0015768	hypothetical protein	33319982..33320568			QTL3.1	Thecc1EG016535	121	-	Unknown	Unknown	Unknown	Unknown
22	QTL3.1	Thecc1EG016536	CGD0015790	hypothetical protein	33325554..33326045			QTL3.1	Thecc1EG016536	73	+	Unknown	Unknown	Unknown	Unknown
23	QTL3.1	Thecc1EG016538	CGD0015778	Fiber protein Fb17	33334407..33349708			QTL3.1	Thecc1EG016538	677	-	Unknown	Unknown	Unknown	Unknown
24	QTL3.1	Thecc1EG016539	CGD0015791	Trehalase 1, putative	33340576..33343210			QTL3.1	Thecc1EG016539	179	+	AT4G24040	plasma membrane	hydrolase activity	other cellular processes
25	QTL3.1	Thecc1EG016540	CGD0015796	hypothetical protein	33348358..33349250			QTL3.1	Thecc1EG016540	135	-	Unknown	Unknown	Unknown	Unknown
26	QTL3.1	Thecc1EG016541	CGD0015766	Trehalase 1	33349803..33355175			QTL3.1	Thecc1EG016541	635	+	AT4G24040	plasma membrane	hydrolase activity	other cellular processes
27	QTL3.1	Thecc1EG016542	CGD0025466	hypothetical protein	33356443..33359653			QTL3.1	Thecc1EG016542	72	+	Unknown	Unknown	Unknown	Unknown
28	QTL3.1	Thecc1EG016543	CGD0015771	NAD(P)-binding Rossmann-fold superfamily protein	33361593..33364130			QTL3.1	Thecc1EG016543	340	+	AT4G24050	Unknown	other enzyme activity	other metabolic processes
29	QTL3.1	Thecc1EG016544	CGD0015788	hypothetical protein	33365081..33365888			QTL3.1	Thecc1EG016544	105	-	Unknown	Unknown	Unknown	Unknown
30	QTL3.1	Thecc1EG016545	CGD0015788	hypothetical protein	33366031..33366718			QTL3.1	Thecc1EG016545	151	-	Unknown	Unknown	Unknown	Unknown
31	QTL3.1	Thecc1EG016546	CGD0015779	Glycosyl hydrolase superfamily protein, putative	33366769..33369207			QTL3.1	Thecc1EG016546	341	+	AT4G16260	cell wall	hydrolase activity	response to stress
32	QTL3.1	Thecc1EG016547	CGD0015767	hypothetical protein	33369224..33370858			QTL3.1	Thecc1EG016547	393	-	Unknown	Unknown	Unknown	Unknown
33	QTL3.1	Thecc1EG016548	CGD0015767	RNA-binding family protein, putative	33370699..33374115			QTL3.1	Thecc1EG016548	533	+	AT5G46840	Unknown	nucleic acid binding	Unknown
34	QTL3.1	Thecc1EG016549	CGD0015772	SNARE associated Golgi protein family	33374123..33376705			QTL3.1	Thecc1EG016549	251	-	AT4G17790	Unknown	Unknown	unknown biological processes
35	QTL3.1	Thecc1EG016550	CGD0015775	Inositol 1,3,4-trisphosphate 5/6-kinase family protein	33384862..33386460			QTL3.1	Thecc1EG016550	369	+	AT5G16760	cytosol	other enzyme activity	other metabolic processes
36	QTL3.1	Thecc1EG016551	CGD0015783	Myb domain protein 39, putative	33390125..33392031			QTL3.1	Thecc1EG016551	341	-	AT4G17785	Unknown	transcription factor activity	other metabolic processes
37	QTL3.1	Thecc1EG016552	CGD0015782	Myb domain protein 39, putative	33395378..33397758			QTL3.1	Thecc1EG016552	346	-	AT4G17785	Unknown	transcription factor activity	other metabolic processes
38	QTL3.1	Thecc1EG016553	CGD0015100	hypothetical protein	33398859..33400248			QTL3.1	Thecc1EG016553	72	-	Unknown	Unknown	Unknown	Unknown
39	QTL3.1	Thecc1EG016554	CGD0015792	Myb domain protein 93, putative	33400190..33401379			QTL3.1	Thecc1EG016554	211	-	AT1G34670	Unknown	DNA or RNA binding	other cellular processes
40	QTL3.1	Thecc1EG016555	CGD0015760	Multidrug/pheromone exporter, MDR family, ABC transporter family	33402030..33409438			QTL3.1	Thecc1EG016555	1251	-	AT4G25960	other membranes	hydrolase activity	other cellular processes
41	QTL3.1	Thecc1EG016556	CGD0015762	Trehalose phosphatase/synthase 5	33413440..33419373			QTL3.1	Thecc1EG016556	862	-	AT4G17770	Unknown	hydrolase activity	other metabolic processes
42	QTL3.1	Thecc1EG016558	CGD0015765	NDR1/HIN1-like 8 isoform 2	33422133..33427200			QTL3.1	Thecc1EG016558	678	-	AT1G32340	Unknown	other binding	unknown biological processes
43	QTL3.1	Thecc1EG016559	CGD0015763	Cam interacting protein 111	33427373..33435417			QTL3.1	Thecc1EG016559	1045	+	AT3G56690	chloroplast	hydrolase activity	Unknown
44	QTL3.1	Thecc1EG016561	CGD0015769	Tetratricopeptide repeat-like superfamily protein, putative	33435893..33440125			QTL3.1	Thecc1EG016561	746	+	AT2G02150	chloroplast	Unknown	unknown biological processes
45	QTL3.1	Thecc1EG016562	CGD0015774	Damaged DNA binding,exodeoxyribonuclease IIIs	33439933..33443505			QTL3.1	Thecc1EG016562	304	-	AT4G17760	nucleus	hydrolase activity	other cellular processes
46	QTL3.1	Thecc1EG016563	CGD0015736	Heat shock transcription factor A1D	33444823..33451872			QTL3.1	Thecc1EG016563	528	+	AT1G32330	nucleus	transcription factor activity	response to abiotic or biotic stimulus
47	QTL3.1	Thecc1EG016564	CGD0015748	Mitogen-activated protein kinase kinase 5, putative	33451263..33455679			QTL3.1	Thecc1EG016564	334	+	AT1G32320	Unknown	kinase activity	other cellular processes
48	QTL3.1	Thecc1EG016565	CGD0015747	hypothetical protein	33453366..33455758			QTL3.1	Thecc1EG016565	106	-	AT1G32310	Unknown	protein binding	unknown biological processes
49	QTL3.1	Thecc1EG016566	CGD0015747	Phosphatidylinositol-glycan biosynthesis class X protein, putative	33455953..33458154			QTL3.1	Thecc1EG016566	313	+	AT5G46850	other cellular components	unknown molecular functions	protein metabolism
50	QTL3.1	Thecc1EG016567	CGD0015737	Syntaxin/t-SNARE family protein	33458246..33461658			QTL3.1	Thecc1EG016567	273	-	AT5G46860	other membranes	protein binding	cell organization and biogenesis
51	QTL3.1	Thecc1EG016568	CGD0015743	RNA-binding (RRM/RBD/RNP motifs) family protein isoform 2	33463579..33466954	Tcm003s33466269	81.527	QTL3.1	Thecc1EG016568	356	+	AT4G17720	cytosol	nucleic acid binding	Unknown
52	QTL3.1	Thecc1EG016569	CGD0015750	Ribosomal protein L25/Gln-tRNA synthetase, anti-codon-binding domain	33467253..33469907			QTL3.1	Thecc1EG016569	267	+	AT4G23620	ribosome	other binding	other cellular processes
53	QTL3.1	Thecc1EG016570	CGD0015757	hypothetical protein	33470243..33471339			QTL3.1	Thecc1EG016570	144	+	Unknown	Unknown	Unknown	Unknown
54	QTL3.1	Thecc1EG016571	CGD0015757	hypothetical protein	33472113..33474126			QTL3.1	Thecc1EG016571	260	+	Unknown	Unknown	Unknown	Unknown
55	QTL3.1	Thecc1EG016572	CGD0015757	hypothetical protein	33474943..33475721			QTL3.1	Thecc1EG016572	138	+	Unknown	Unknown	Unknown	Unknown
56	QTL3.1	Thecc1EG016573	CGD0025836	hypothetical protein	33476143..33477387			QTL3.1	Thecc1EG016573	73	+	Unknown	Unknown	Unknown	Unknown
57	QTL3.1	Thecc1EG016574	CGD0025836	hypothetical protein	33476642..33477528			QTL3.1	Thecc1EG016574	73	-	Unknown	Unknown	Unknown	Unknown
58	QTL3.1	Thecc1EG016575	CGD0015752	Uncharacterized protein	33478489..33479397	Tcm003s33478508	81.964	QTL3.1	Thecc1EG016575	156	-	AT2G35470	unknown cellular components	unknown molecular functions	unknown biological processes
59	QTL3.1	Thecc1EG016576	CGD0015751	hypothetical protein	33482348..33484556			QTL3.1	Thecc1EG016576	267	+	Unknown	Unknown	Unknown	Unknown
60	QTL3.1	Thecc1EG016577	CGD0015755	Dolichol phosphate-mannose biosynthesis regulatory protein-related	33484647..33486131			QTL3.1	Thecc1EG016577	80	+	AT1G74340	other cellular components	unknown molecular functions	other metabolic processes
61	QTL3.1	Thecc1EG016579	CGD0015756	Calcium-binding EF-hand family protein	33486411..33487370			QTL3.1	Thecc1EG016579	163	-	AT1G32250	unknown cellular components	other binding	unknown biological processes
62	QTL3.1	Thecc1EG016580	CGD0015740	hypothetical protein	33488283..33488845			QTL3.1	Thecc1EG016580	66	+	Unknown	Unknown	Unknown	Unknown
63	QTL3.1	Thecc1EG016581	CGD0015740	Plastid-lipid associated protein PAP / fibrillin family protein	33488597..33493595			QTL3.1	Thecc1EG016581	367	-	AT2G35490	other intracellular components	structural molecule activity	unknown biological processes
64	QTL3.1	Thecc1EG016582	CGD0015728	Homeobox-leucine zipper protein HDG5	33494923..33500703			QTL3.1	Thecc1EG016582	798	+	AT5G46880	nucleus	DNA or RNA binding	other metabolic processes
65	QTL3.1	Thecc1EG016584	CGD0015758	hypothetical protein	33501234..33501904			QTL3.1	Thecc1EG016584	95	+	Unknown	Unknown	Unknown	Unknown
66	QTL3.1	Thecc1EG016585	CGD0032075	hypothetical protein	33509156..33510686			QTL3.1	Thecc1EG016585	104	-	Unknown	Unknown	Unknown	Unknown
67	QTL3.1	Thecc1EG016586	CGD0015725	Jumonji domain protein	33510655..33518229	Tcm003s33516429	82.183	QTL3.1	Thecc1EG016586	872	+	AT5G46910	nucleus	transcription factor activity	other biological processes
68	QTL4.1	Thecc1EG016762	CGD0034924	hypothetical protein	156..15041			QTL4.1	Thecc1EG016762	2214	+	AT1G43760	unknown cellular components	unknown molecular functions	unknown biological processes
69	QTL4.1	Thecc1EG016763	CGD0034921	hypothetical protein	418..7457			QTL4.1	Thecc1EG016763	2127	+	AT1G43760	unknown cellular components	unknown molecular functions	unknown biological processes
70	QTL4.1	Thecc1EG016764	CGD0034941	hypothetical protein	14983..15891			QTL4.1	Thecc1EG016764	100	-	Unknown	Unknown	Unknown	Unknown
71	QTL4.1	Thecc1EG016765	CGD0034941	hypothetical protein	15245..18588			QTL4.1	Thecc1EG016765	116	+	Unknown	Unknown	Unknown	Unknown
72	QTL4.1	Thecc1EG016770	CGD0017162	hypothetical protein	44446..46394			QTL4.1	Thecc1EG016770	425	+	Unknown	Unknown	Unknown	Unknown
73	QTL4.1	Thecc1EG016772	CGD0017161	hypothetical protein	51816..58796			QTL4.1	Thecc1EG016772	1296	+	Unknown	Unknown	Unknown	Unknown
74	QTL4.1	Thecc1EG016775	CGD0017152	UDP-glucose pyrophosphorylase 2	109696..117963	Tcm004s00110232	0.548	QTL4.1	Thecc1EG016775	465	+	AT5G17310	plasma membrane	transferase activity	other metabolic processes
75	QTL4.1	Thecc1EG016778	CGD0017153	Cytosolic NADP+-dependent isocitrate dehydrogenase	118038..138426			QTL4.1	Thecc1EG016778	461	-	AT1G65930	extracellular	other enzyme activity	other metabolic processes
76	QTL4.1	Thecc1EG016779	CGD0017171	hypothetical protein	118771..120001			QTL4.1	Thecc1EG016779	175	-	Unknown	Unknown	Unknown	Unknown
77	QTL4.1	Thecc1EG016781	CGD0017154	Kinase superfamily protein, putative	138549..153181	Tcm004s00134225	0.548	QTL4.1	Thecc1EG016781	544	-	AT1G65950	unknown cellular components	unknown molecular functions	unknown biological processes
78	QTL4.1	Thecc1EG016783	CGD0017169	hypothetical protein	143391..144634			QTL4.1	Thecc1EG016783	170	+	Unknown	Unknown	Unknown	Unknown
79	QTL4.1	Thecc1EG016784	CGD0017156	Phosphoglycerate mutase, 2,3-bisphosphoglycerate-independent	153394..157914			QTL4.1	Thecc1EG016784	560	-	AT3G08590	extracellular	other enzyme activity	other biological processes
80	QTL4.1	Thecc1EG016785	CGD0017164	PR domain zinc finger protein 8, putative	172302..174387			QTL4.1	Thecc1EG016785	241	+	Unknown	Unknown	Unknown	Unknown
81	QTL4.1	Thecc1EG016786	CGD0017167	Late embryogenesis abundant hydroxyproline-rich glycoprotein family, putative	175361..177147			QTL4.1	Thecc1EG016786	207	-	AT3G05975	other cellular components	unknown molecular functions	unknown biological processes
82	QTL4.1	Thecc1EG016787	CGD0017155	Endomembrane protein 70 protein family	177674..191744	Tcm004s00117769	0.548	QTL4.1	Thecc1EG016787	561	+	AT5G37310	other membranes	Unknown	Unknown
83	QTL4.1	Thecc1EG016788	CGD0017166	P-loop containing nucleoside triphosphate hydrolases superfamily protein	192183..196482	Tcm004s00196223	0.548	QTL4.1	Thecc1EG016788	188	+	AT2G16790	unknown cellular components	kinase activity	other metabolic processes
84	QTL4.1	Thecc1EG016791	CGD0017163	hypothetical protein	202917..205661			QTL4.1	Thecc1EG016791	219	+	AT5G16550	Unknown	unknown molecular functions	unknown biological processes
85	QTL4.1	Thecc1EG016792	CGD0017165	Homeodomain-like superfamily protein, putative isoform 5	205977..213395			QTL4.1	Thecc1EG016792	494	-	AT5G16560	nucleus	transcription factor activity	developmental processes
86	QTL4.1	Thecc1EG016794	CGD0017175	hypothetical protein	219910..281477			QTL4.1	Thecc1EG016794	71	-	Unknown	Unknown	Unknown	Unknown
87	QTL4.1	Thecc1EG016795	CGD0017188	Gamete expressed protein 1, putative	221452..222691			QTL4.1	Thecc1EG016795	145	-	AT5G55490	plasma membrane	protein binding	developmental processes
88	QTL4.1	Thecc1EG016798	CGD0017205	hypothetical protein	242177..243541			QTL4.1	Thecc1EG016798	104	+	Unknown	Unknown	Unknown	Unknown
89	QTL4.1	Thecc1EG016799	CGD0017194	Gamete expressed protein 1, putative	244502..248081			QTL4.1	Thecc1EG016799	588	-	AT5G55490	plasma membrane	protein binding	developmental processes
90	QTL4.1	Thecc1EG016802	CGD0017175	hypothetical protein	281586..283215			QTL4.1	Thecc1EG016802	86	+	Unknown	Unknown	Unknown	Unknown
91	QTL4.1	Thecc1EG016803	CGD0017188	Gamete expressed protein 1, putative	283217..287871			QTL4.1	Thecc1EG016803	592	-	AT5G55490	plasma membrane	protein binding	developmental processes
92	QTL4.1	Thecc1EG016804	CGD0017206	hypothetical protein	286686..287629			QTL4.1	Thecc1EG016804	128	+	Unknown	Unknown	Unknown	Unknown
93	QTL4.1	Thecc1EG016805	CGD0017189	Family of Uncharacterized protein function, putative	288674..290177	Tcm004s00289192	0.109	QTL4.1	Thecc1EG016805	333	-	AT3G01360	Unknown	unknown molecular functions	Unknown
94	QTL4.1	Thecc1EG016806	CGD0017196	Pyridoxamine 5\'-phosphate oxidase family protein	291701..294161			QTL4.1	Thecc1EG016806	209	+	AT2G04690	other intracellular components	other enzyme activity	unknown biological processes
95	QTL4.1	Thecc1EG016808	CGD0017176	CRM family member 2, putative	295020..307357			QTL4.1	Thecc1EG016808	1087	+	AT3G01370	chloroplast	DNA or RNA binding	other metabolic processes
96	QTL4.1	Thecc1EG016809	CGD0013316	hypothetical protein	303693..305371			QTL4.1	Thecc1EG016809	112	-	Unknown	Unknown	Unknown	Unknown
97	QTL4.1	Thecc1EG016810	CGD0017192	Ferredoxin thioredoxin reductase catalytic beta chain family protein	307773..310779			QTL4.1	Thecc1EG016810	145	+	AT2G04700	chloroplast	other enzyme activity	other metabolic processes
98	QTL4.1	Thecc1EG016811	CGD0017191	Uncharacterized protein	311476..315339			QTL4.1	Thecc1EG016811	288	+	Unknown	Unknown	Unknown	Unknown
99	QTL4.1	Thecc1EG016812	CGD0017199	Zinc finger family protein	315278..317171			QTL4.1	Thecc1EG016812	266	-	AT3G28210	Unknown	other binding	other biological processes
100	QTL4.1	Thecc1EG016813	CGD0017193	RING/U-box superfamily protein with ARM repeat domain, putative	318433..321377			QTL4.1	Thecc1EG016813	574	+	AT5G40140	chloroplast	other binding	protein metabolism
101	QTL4.1	Thecc1EG016814	CGD0017186	Peroxidase 31, putative	324124..325508			QTL4.1	Thecc1EG016814	325	-	AT3G28200	cell wall	other enzyme activity	other metabolic processes
102	QTL4.1	Thecc1EG016815	CGD0017181	Senescence-associated gene 101, putative	327847..331075			QTL4.1	Thecc1EG016815	592	-	AT5G14930	unknown cellular components	hydrolase activity	other biological processes
103	QTL4.1	Thecc1EG016816	CGD0017178	GPI ethanolamine phosphate transferase, putative	331230..340911			QTL4.1	Thecc1EG016816	986	-	AT3G01380	ER	transferase activity	protein metabolism
104	QTL4.1	Thecc1EG016817	CGD0017204	hypothetical protein	339898..341556			QTL4.1	Thecc1EG016817	162	-	Unknown	Unknown	Unknown	Unknown
105	QTL4.1	Thecc1EG016818	CGD0017200	Gibberellin-regulated family protein	341604..347446			QTL4.1	Thecc1EG016818	360	-	AT5G14920	other cellular components	protein binding	other biological processes
106	QTL4.1	Thecc1EG016819	CGD0017195	Heavy metal transport/detoxification superfamily protein, putative	347493..350623			QTL4.1	Thecc1EG016819	245	-	AT5G14910	chloroplast	other binding	transport
107	QTL4.1	Thecc1EG016820	CGD0017187	Polynucleotidyl transferase, ribonuclease H-like superfamily protein, putative	351102..354192			QTL4.1	Thecc1EG016820	296	-	AT3G01410	Unknown	hydrolase activity	Unknown
108	QTL4.1	Thecc1EG016821	CGD0017185	Ankyrin repeat family protein	354456..358759			QTL4.1	Thecc1EG016821	330	-	AT5G40160	chloroplast	protein binding	developmental processes
109	QTL4.1	Thecc1EG016822	CGD0017198	Cysteine/Histidine-rich C1 domain family protein, putative	359363..360568			QTL4.1	Thecc1EG016822	294	-	AT2G27660	chloroplast	other binding	other metabolic processes
110	QTL4.1	Thecc1EG016823	CGD0030283	hypothetical protein	361269..362063			QTL4.1	Thecc1EG016823	68	-	Unknown	Unknown	Unknown	Unknown
111	QTL4.1	Thecc1EG016824	CGD0017180	Cellulose-synthase-like C4	363499..366983			QTL4.1	Thecc1EG016824	661	-	AT3G28180	plasma membrane	transferase activity	Unknown
112	QTL4.1	Thecc1EG016825	CGD0017183	hypothetical protein	375548..384359			QTL4.1	Thecc1EG016825	578	+	Unknown	Unknown	Unknown	Unknown
113	QTL4.1	Thecc1EG016826	CGD0017190	Trichome birefringence-like 22, putative	385878..388976			QTL4.1	Thecc1EG016826	433	+	AT3G28150	Golgi apparatus	Unknown	unknown biological processes
114	QTL4.1	Thecc1EG016829	CGD0017197	RNA ligase/cyclic nucleotide phosphodiesterase family protein	389440..392618			QTL4.1	Thecc1EG016829	183	-	AT5G40190	other intracellular components	protein binding	other metabolic processes
115	QTL4.1	Thecc1EG016830	CGD0017177	Peroxidase superfamily protein	394213..399093			QTL4.1	Thecc1EG016830	640	-	AT3G01420	other cellular components	other enzyme activity	response to abiotic or biotic stimulus
116	QTL4.1	Thecc1EG016832	CGD0017184	Peroxidase superfamily protein, putative	411263..418880			QTL4.1	Thecc1EG016832	510	-	AT3G01420	other cellular components	other enzyme activity	response to abiotic or biotic stimulus
117	QTL4.1	Thecc1EG016834	CGD0017179	Protease Do-like 9	421372..427949			QTL4.1	Thecc1EG016834	587	+	AT5G40200	chloroplast	hydrolase activity	protein metabolism
118	QTL4.1	Thecc1EG016835	CGD0017182	Nodulin MtN21 /EamA-like transporter family protein	427029..431401			QTL4.1	Thecc1EG016835	374	-	AT3G28050	other membranes	Unknown	unknown biological processes
119	QTL4.1	Thecc1EG016836	CGD0017227	Nodulin MtN21 /EamA-like transporter family protein, putative	431839..433523			QTL4.1	Thecc1EG016836	251	-	AT5G40240	other membranes	unknown molecular functions	Unknown
120	QTL4.1	Thecc1EG016837	CGD0017227	Nodulin MtN21 /EamA transporter family protein, putative	433570..434592			QTL4.1	Thecc1EG016837	144	-	AT5G40230	other membranes	unknown molecular functions	Unknown
121	QTL4.1	Thecc1EG016838	CGD0017230	Nodulin MtN21 /EamA-like transporter family protein, putative	436287..438734			QTL4.1	Thecc1EG016838	361	-	AT5G40240	other membranes	unknown molecular functions	Unknown
122	QTL4.1	Thecc1EG016842	CGD0017238	Nodulin MtN21 /EamA-like transporter family protein, putative	441695..452853			QTL4.1	Thecc1EG016842	349	-	AT5G40240	other membranes	unknown molecular functions	Unknown
123	QTL4.1	Thecc1EG016840	CGD0017230	Nodulin MtN21 /EamA-like transporter family protein, putative	443603..446152			QTL4.1	Thecc1EG016840	361	-	AT5G40240	other membranes	unknown molecular functions	Unknown
124	QTL4.1	Thecc1EG016841	CGD0017244	Ribonuclease H-like superfamily protein	446957..450016			QTL4.1	Thecc1EG016841	266	+	AT4G29090	other cellular components	transferase activity	other metabolic processes
125	QTL4.1	Thecc1EG016843	CGD0017225	Pentatricopeptide repeat (PPR) superfamily protein	453875..456299			QTL4.1	Thecc1EG016843	527	+	AT1G33350	unknown cellular components	other binding	protein metabolism
126	QTL6.1	Thecc1EG028898	CGD0002607	LysM type receptor kinase protein	19259511..19267915	Tcm006s19259774	28.498	QTL6.1	Thecc1EG028898	667	-	AT1G51940	other cellular components	kinase activity	other metabolic processes
127	QTL6.1	Thecc1EG028899	CGD0002612	phytochrome-associated protein 1. sym:PAP1	19290193..19293463			QTL6.1	Thecc1EG028899	353	+	AT3G16500	nucleus	transcription factor activity	other biological processes
128	QTL6.1	Thecc1EG028902	CGD0002608	Hexokinase 2	19306288..19312656			QTL6.1	Thecc1EG028902	498	-	AT2G19860	mitochondria	transferase activity	signal transduction
129	QTL6.1	Thecc1EG028903	CGD0002605	Nucleic acid binding protein, putative	19313276..19320054			QTL6.1	Thecc1EG028903	672	-	AT4G32850	nucleus	transferase activity	other metabolic processes
130	QTL6.1	Thecc1EG028904	CGD0002617	hypothetical protein	19322514..19330884			QTL6.1	Thecc1EG028904	677	-	Unknown	Unknown	Unknown	Unknown
131	QTL6.1	Thecc1EG028905	CGD0002613	Iq-domain 14	19336247..19339506			QTL6.1	Thecc1EG028905	406	+	AT3G16490	unknown cellular components	protein binding	unknown biological processes
132	QTL6.1	Thecc1EG028906	CGD0002611	Uncharacterized protein	19344057..19348141			QTL6.1	Thecc1EG028906	767	+	Unknown	Unknown	Unknown	Unknown
133	QTL6.1	Thecc1EG028906	CGD0002611	Uncharacterized protein	19344057..19348141			QTL6.1	Thecc1EG028906	767	+	Unknown	Unknown	Unknown	Unknown
134	QTL6.1	Thecc1EG028907	CGD0002611	hypothetical protein	19347790..19348477			QTL6.1	Thecc1EG028907	66	-	Unknown	Unknown	Unknown	Unknown
135	QTL6.1	Thecc1EG028908	CGD0002614	Uncharacterized protein	19348881..19349988			QTL6.1	Thecc1EG028908	191	-	Unknown	Unknown	Unknown	Unknown
136	QTL6.1	Thecc1EG028908	CGD0002614	Oxidative stress 3, putative	19348881..19350102			QTL6.1	Thecc1EG028908	191	-	Unknown	Unknown	Unknown	Unknown
137	QTL6.1	Thecc1EG028909	CGD0015223	hypothetical protein	19353597..19354993			QTL6.1	Thecc1EG028909	97	+	Unknown	Unknown	Unknown	Unknown
138	QTL6.1	Thecc1EG028910	CGD0002616	Profilin 5	19355605..19357670			QTL6.1	Thecc1EG028910	132	-	AT2G19770	other cytoplasmic components	protein binding	other cellular processes
139	QTL6.1	Thecc1EG028911	CGD0002618	2-oxoglutarate and Fe(II)-dependent oxygenase superfamily protein, putative	19357929..19369091			QTL6.1	Thecc1EG028911	642	-	AT1G52800	unknown cellular components	other enzyme activity	other metabolic processes
140	QTL6.1	Thecc1EG028912	CGD0002624	Uncharacterized protein	19369186..19371085			QTL6.1	Thecc1EG028912	144	+	Unknown	Unknown	Unknown	Unknown
141	QTL6.1	Thecc1EG028912	CGD0002624	hypothetical protein	19369186..19371085			QTL6.1	Thecc1EG028912	144	+	Unknown	Unknown	Unknown	Unknown
142	QTL6.1	Thecc1EG028913	CGD0000022	Uncharacterized protein	19371134..19374438			QTL6.1	Thecc1EG028913	79	-	Unknown	Unknown	Unknown	Unknown
143	QTL6.1	Thecc1EG028913	CGD0000022	hypothetical protein	19371134..19374438			QTL6.1	Thecc1EG028913	79	-	Unknown	Unknown	Unknown	Unknown
144	QTL6.1	Thecc1EG028914	CGD0002619	Stem 28 kDa glycoprotein, putative	19377291..19379061			QTL6.1	Thecc1EG028914	259	-	AT5G51260	Unknown	hydrolase activity	unknown biological processes
145	QTL6.1	Thecc1EG028915	CGD0002610	Mitochondrial-processing peptidase subunit alpha	19383634..19390019	Tcm006s19387431	28.842	QTL6.1	Thecc1EG028915	486	-	AT1G51980	mitochondria	hydrolase activity	protein metabolism
146	QTL6.1	Thecc1EG028919	CGD0002584	ATP-dependent peptidases,nucleotide binding,serine-type endopeptidases,DNA helicases,ATP binding,damaged DNA binding,nucleoside-triphosphatases	19401262..19421801			QTL6.1	Thecc1EG028919	635	-	AT5G50340	unknown cellular components	DNA or RNA binding	other metabolic processes
147	QTL6.1	Thecc1EG028921	CGD0002582	Actin binding family protein, putative	19423193..19427237			QTL6.1	Thecc1EG028921	629	+	AT1G52080	other cellular components	protein binding	Unknown
148	QTL6.1	Thecc1EG028922	CGD0002591	Poly(A) binding protein 6, putative	19427412..19432012			QTL6.1	Thecc1EG028922	577	+	AT3G16380	Unknown	DNA or RNA binding	other cellular processes
149	QTL6.1	Thecc1EG028923	CGD0002581	GDSL-like Lipase/Acylhydrolase superfamily protein	19432137..19434318			QTL6.1	Thecc1EG028923	354	-	AT3G16370	extracellular	hydrolase activity	other metabolic processes
150	QTL6.1	Thecc1EG028924	CGD0002586	Leucine-rich repeat transmembrane protein kinase protein, putative	19436909..19445901			QTL6.1	Thecc1EG028924	915	-	AT4G29990	other cellular components	transferase activity	other metabolic processes
151	QTL6.1	Thecc1EG028929	CGD0002587	Leucine-rich repeat transmembrane protein kinase protein, putative	19476977..19484546			QTL6.1	Thecc1EG028929	647	-	AT4G29990	other cellular components	transferase activity	other metabolic processes
152	QTL6.1	Thecc1EG028931	CGD0015260	hypothetical protein	19500872..19502640			QTL6.1	Thecc1EG028931	117	+	Unknown	Unknown	Unknown	Unknown
153	QTL6.1	Thecc1EG028932	CGD0011649	hypothetical protein	19508197..19512280			QTL6.1	Thecc1EG028932	371	+	Unknown	Unknown	Unknown	Unknown
154	QTL6.1	Thecc1EG028935	CGD0002602	hypothetical protein	19517860..19518369			QTL6.1	Thecc1EG028935	76	-	Unknown	Unknown	Unknown	Unknown
155	QTL6.1	Thecc1EG028936	CGD0002594	Myo-inositol oxygenase 1	19519640..19523829			QTL6.1	Thecc1EG028936	284	-	AT1G14520	other cytoplasmic components	other enzyme activity	other cellular processes
156	QTL6.1	Thecc1EG028937	CGD0002592	Leucine-rich repeat transmembrane protein kinase protein, putative	19524842..19530949			QTL6.1	Thecc1EG028937	766	-	AT4G29990	other cellular components	transferase activity	other metabolic processes
157	QTL6.1	Thecc1EG028939	CGD0002585	Myo-inositol oxygenase 1	19543533..19547156			QTL6.1	Thecc1EG028939	304	-	AT1G14520	other cytoplasmic components	other enzyme activity	other cellular processes
158	QTL6.1	Thecc1EG028940	CGD0002589	RNA polymerase transcriptional regulation mediator-related	19549933..19553842			QTL6.1	Thecc1EG028940	257	-	AT3G21350	other intracellular components	protein binding	transcription,DNA-dependent
159	QTL6.1	Thecc1EG028941	CGD0002590	Serine/threonine-protein kinase-transforming protein raf, putative	19557026..19566755			QTL6.1	Thecc1EG028941	860	+	AT4G29990	other cellular components	transferase activity	other metabolic processes
160	QTL6.1	Thecc1EG028944	CGD0002600	hypothetical protein	19574944..19576595			QTL6.1	Thecc1EG028944	49	+	Unknown	Unknown	Unknown	Unknown
161	QTL6.1	Thecc1EG028946	CGD0002149	hypothetical protein	19604096..19607598			QTL6.1	Thecc1EG028946	109	+	Unknown	Unknown	Unknown	Unknown
162	QTL6.1	Thecc1EG028947	CGD0002562	Leucine-rich repeat protein kinase family protein, putative	19609639..19613756			QTL6.1	Thecc1EG028947	873	+	AT1G51800	other cellular components	kinase activity	other metabolic processes
163	QTL6.1	Thecc1EG028948	CGD0028723	hypothetical protein	19613778..19628081			QTL6.1	Thecc1EG028948	99	-	Unknown	Unknown	Unknown	Unknown
164	QTL6.1	Thecc1EG028951	CGD0002576	Leucine-rich repeat protein kinase family protein, putative	19634039..19634962			QTL6.1	Thecc1EG028951	178	+	AT1G51830	unknown cellular components	nucleotide binding	signal transduction
165	QTL6.1	Thecc1EG028952	CGD0002572	Leucine-rich repeat protein kinase family protein, putative	19637911..19638817			QTL6.1	Thecc1EG028952	255	+	AT1G51790	other cellular components	kinase activity	protein metabolism
166	QTL6.1	Thecc1EG028953	CGD0002574	hypothetical protein	19639834..19648569			QTL6.1	Thecc1EG028953	299	+	Unknown	Unknown	Unknown	Unknown
167	QTL6.1	Thecc1EG028954	CGD0002579	hypothetical protein	19654695..19656352			QTL6.1	Thecc1EG028954	182	-	Unknown	Unknown	Unknown	Unknown
168	QTL6.1	Thecc1EG028955	CGD0002561	Leucine-rich repeat protein kinase family protein, putative	19657156..19661895			QTL6.1	Thecc1EG028955	712	+	AT1G51800	other cellular components	kinase activity	other metabolic processes
169	QTL6.1	Thecc1EG028956	CGD0002577	hypothetical protein	19662655..19665578			QTL6.1	Thecc1EG028956	218	+	Unknown	Unknown	Unknown	Unknown
170	QTL6.1	Thecc1EG028959	CGD0002563	Leaf senescence-associated receptor-like protein kinase, putative isoform 2	19682788..19683842			QTL6.1	Thecc1EG028959	185	+	AT1G05700	other cellular components	kinase activity	protein metabolism
171	QTL6.1	Thecc1EG028960	CGD0002563	Leucine-rich repeat protein kinase family protein, putative	19684087..19685908			QTL6.1	Thecc1EG028960	310	+	AT1G51890	other cellular components	kinase activity	response to stress
172	QTL6.1	Thecc1EG028961	CGD0002564	Basic helix-loop-helix DNA-binding superfamily protein, putative	19686075..19689825			QTL6.1	Thecc1EG028961	516	-	AT3G21330	Unknown	transcription factor activity	other metabolic processes
173	QTL6.1	Thecc1EG028962	CGD0002580	hypothetical protein	19698414..19699988			QTL6.1	Thecc1EG028962	217	-	Unknown	Unknown	Unknown	Unknown
174	QTL6.1	Thecc1EG028963	CGD0002556	Hydroxyproline-rich glycoprotein family protein, putative	19706363..19716550	Tcm006s19715703	31.012	QTL6.1	Thecc1EG028963	774	+	AT2G25930	nucleus	transcription factor activity	signal transduction
175	QTL6.1	Thecc1EG028964	CGD0002568	hypothetical protein	19716397..19719396			QTL6.1	Thecc1EG028964	409	-	AT2G44220	other cellular components	Unknown	unknown biological processes
176	QTL6.1	Thecc1EG028965	CGD0002559	RNA methyltransferase family protein	19719820..19726006			QTL6.1	Thecc1EG028965	543	-	AT3G21300	Unknown	transferase activity	other cellular processes
177	QTL6.1	Thecc1EG028966	CGD0002571	Ribosomal protein S30 family protein	19729371..19730539			QTL6.1	Thecc1EG028966	62	+	AT5G56670	ribosome	structural molecule activity	protein metabolism
178	QTL6.1	Thecc1EG028967	CGD0002573	Core-2/I-branching beta-1,6-N-acetylglucosaminyltransferase family protein	19732217..19736233			QTL6.1	Thecc1EG028967	386	+	AT5G11730	Golgi apparatus	transferase activity	unknown biological processes
179	QTL6.1	Thecc1EG028968	CGD0002560	CC-NBS-LRR resistance protein, putative	19736322..19741196			QTL6.1	Thecc1EG028968	954	-	AT3G14470	Unknown	protein binding	response to stress
180	QTL6.1	Thecc1EG028971	CGD0032110	hypothetical protein	19752525..19755496			QTL6.1	Thecc1EG028971	181	-	Unknown	Unknown	Unknown	Unknown
181	QTL6.1	Thecc1EG028972	CGD0002557	NB-ARC domain-containing disease resistance protein, putative	19756272..19761588			QTL6.1	Thecc1EG028972	971	-	AT3G14470	Unknown	protein binding	response to stress
182	QTL6.1	Thecc1EG028973	CGD0002558	Cc-nbs-lrr resistance protein, putative	19761242..19767768			QTL6.1	Thecc1EG028973	982	-	AT3G14470	Unknown	protein binding	response to stress
183	QTL6.1	Thecc1EG028975	CGD0034624	hypothetical protein	19779018..19780019			QTL6.1	Thecc1EG028975	142	+	Unknown	Unknown	Unknown	Unknown
184	QTL6.1	Thecc1EG028976	CGD0017986	hypothetical protein	19783421..19786879			QTL6.1	Thecc1EG028976	318	+	AT1G21280	unknown cellular components	unknown molecular functions	unknown biological processes
185	QTL6.1	Thecc1EG028977	CGD0002565	Cysteine-rich RLK (RECEPTOR-like protein kinase) 8	19783425..19792139			QTL6.1	Thecc1EG028977	267	+	AT4G23160	Unknown	kinase activity	other metabolic processes
186	QTL6.1	Thecc1EG028978	CGD0002565	Cysteine-rich RLK (RECEPTOR-like protein kinase) 8, putative	19792411..19793540			QTL6.1	Thecc1EG028978	148	+	AT4G23160	Unknown	kinase activity	other metabolic processes
187	QTL6.1	Thecc1EG028979	CGD0002570	Disease resistance-responsive family protein, putative	19793891..19794696			QTL6.1	Thecc1EG028979	181	-	Unknown	Unknown	Unknown	Unknown
188	QTL6.1	Thecc1EG028980	CGD0002578	hypothetical protein	19797414..19798231			QTL6.1	Thecc1EG028980	158	-	Unknown	Unknown	Unknown	Unknown
189	QTL6.1	Thecc1EG028981	CGD0002539	Peptidase M20/M25/M40 family protein	19801347..19807073			QTL6.1	Thecc1EG028981	448	-	AT1G51760	ER	hydrolase activity	protein metabolism
190	QTL6.1	Thecc1EG028982	CGD0002546	Mannose-binding lectin superfamily protein	19812691..19815608			QTL6.1	Thecc1EG028982	298	+	AT1G73040	unknown cellular components	unknown molecular functions	unknown biological processes
191	QTL6.1	Thecc1EG028983	CGD0002543	Vacuolar protein sorting 46.1	19816820..19818237			QTL6.1	Thecc1EG028983	203	-	AT1G17730	Unknown	Unknown	transport
192	QTL6.1	Thecc1EG028984	CGD0002532	Uncharacterized protein	19819515..19826021			QTL6.1	Thecc1EG028984	674	+	AT1G73020	Unknown	unknown molecular functions	unknown biological processes
193	QTL6.1	Thecc1EG028985	CGD0002554	hypothetical protein	19826450..19827454			QTL6.1	Thecc1EG028985	145	-	Unknown	Unknown	Unknown	Unknown
194	QTL6.1	Thecc1EG028986	CGD0002549	hypothetical protein	19830418..19831332			QTL6.1	Thecc1EG028986	193	+	Unknown	Unknown	Unknown	Unknown
195	QTL6.1	Thecc1EG028987	CGD0002549	hypothetical protein	19831548..19832182			QTL6.1	Thecc1EG028987	68	+	Unknown	Unknown	Unknown	Unknown
196	QTL6.1	Thecc1EG028988	CGD0002555	hypothetical protein	19832963..19833987			QTL6.1	Thecc1EG028988	125	-	Unknown	Unknown	Unknown	Unknown
197	QTL6.1	Thecc1EG028989	CGD0002538	Eukaryotic aspartyl protease family protein, putative	19834993..19837051			QTL6.1	Thecc1EG028989	461	-	AT5G10770	Unknown	DNA or RNA binding	protein metabolism
198	QTL6.1	Thecc1EG028990	CGD0002545	Ribosomal L28e protein family	19837100..19840424			QTL6.1	Thecc1EG028990	227	-	AT2G19730	ribosome	structural molecule activity	protein metabolism
199	QTL6.1	Thecc1EG028991	CGD0002535	Tudor/PWWP/MBT superfamily protein, putative	19840735..19846970			QTL6.1	Thecc1EG028991	786	-	AT1G51745	unknown cellular components	unknown molecular functions	unknown biological processes
200	QTL6.1	Thecc1EG028992	CGD0033369	hypothetical protein	19847311..19850570			QTL6.1	Thecc1EG028992	93	-	Unknown	Unknown	Unknown	Unknown
201	QTL6.1	Thecc1EG028994	CGD0002542	Ubiquitin-conjugating enzyme family protein	19862612..19872316			QTL6.1	Thecc1EG028994	415	+	AT1G51730	unknown cellular components	protein binding	unknown biological processes
202	QTL6.1	Thecc1EG028995	CGD0002533	Amino acid dehydrogenase family protein	19872403..19893274			QTL6.1	Thecc1EG028995	635	-	AT1G51720	unknown cellular components	other enzyme activity	other metabolic processes
203	QTL6.1	Thecc1EG028996	CGD0002550	Cysteine-rich RLK (RECEPTOR-like protein kinase) 8, putative	19881204..19883230			QTL6.1	Thecc1EG028996	211	+	AT4G23160	Unknown	kinase activity	other metabolic processes
204	QTL6.1	Thecc1EG028997	CGD0002552	hypothetical protein	19884359..19888006			QTL6.1	Thecc1EG028997	246	+	Unknown	Unknown	Unknown	Unknown
205	QTL6.1	Thecc1EG028998	CGD0002531	Dentin sialophosphoprotein-related, putative	19895376..19906057			QTL6.1	Thecc1EG028998	1250	-	AT3G21290	Unknown	unknown molecular functions	unknown biological processes
206	QTL6.1	Thecc1EG028999	CGD0002536	Ubiquitin-specific protease 6	19907077..19914822			QTL6.1	Thecc1EG028999	483	+	AT1G51710	other cellular components	hydrolase activity	protein metabolism
207	QTL6.1	Thecc1EG029000	CGD0002544	hypothetical protein	19914992..19916943			QTL6.1	Thecc1EG029000	111	-	Unknown	Unknown	Unknown	Unknown
208	QTL6.1	Thecc1EG029001	CGD0002544	DOF zinc finger protein 1, putative	19917778..19919252	Tcm006s19918174	30.612	QTL6.1	Thecc1EG029001	253	-	AT1G51700	unknown cellular components	DNA or RNA binding	other biological processes
209	QTL6.1	Thecc1EG029002	CGD0002553	Mitochondrial ATP synthase subunit G protein isoform 2	19924144..19927399			QTL6.1	Thecc1EG029002	154	-	AT4G29480	mitochondria	transporter activity	transport
210	QTL6.1	Thecc1EG029003	CGD0002534	Phosphatase 2A, regulatory subunit PR55, BETA	19927760..19936595			QTL6.1	Thecc1EG029003	515	-	AT1G17720	other intracellular components	other molecular functions	other metabolic processes
211	QTL6.1	Thecc1EG029004	CGD0002551	F-box family protein	19941982..19943596			QTL6.1	Thecc1EG029004	352	+	AT4G12560	other cytoplasmic components	unknown molecular functions	response to stress
212	QTL6.1	Thecc1EG029005	CGD0002541	Pyridoxal phosphate phosphatase-related protein	19947559..19949645			QTL6.1	Thecc1EG029005	274	+	AT1G17710	Unknown	hydrolase activity	other metabolic processes
213	QTL6.1	Thecc1EG029006	CGD0002548	Inorganic pyrophosphatase 2	19952304..19953551			QTL6.1	Thecc1EG029006	232	+	AT1G17710	Unknown	hydrolase activity	other metabolic processes
214	QTL6.1	Thecc1EG029007	CGD0000612	hypothetical protein	19954152..19955557			QTL6.1	Thecc1EG029007	176	+	Unknown	Unknown	Unknown	Unknown
215	QTL6.1	Thecc1EG029008	CGD0002537	DEA(D/H)-box RNA helicase family protein	19955987..19962426	Tcm006s19958354	30.904	QTL6.1	Thecc1EG029008	505	+	AT1G55150	cytosol	hydrolase activity	Unknown
216	QTL6.2	Thecc1EG029978	CGD0026072	Sphingosine kinase 1	25246935..25251795	Tcm006s25249394	60.849	QTL6.2	Thecc1EG029978	486	-	AT4G21540	other cytoplasmic components	kinase activity	signal transduction
217	QTL6.2	Thecc1EG029979	CGD0026095	hypothetical protein	25252744..25254750	Tcm006s25252807	60.849	QTL6.2	Thecc1EG029979	201	+	AT1G11240	unknown cellular components	unknown molecular functions	unknown biological processes
218	QTL6.2	Thecc1EG029981	CGD0026066	Calmodulin-binding protein	25256382..25261374			QTL6.2	Thecc1EG029981	635	+	AT5G57580	unknown cellular components	protein binding	unknown biological processes
219	QTL6.2	Thecc1EG029982	CGD0026066	hypothetical protein	25261589..25262650			QTL6.2	Thecc1EG029982	70	-	Unknown	Unknown	Unknown	Unknown
220	QTL6.2	Thecc1EG029983	CGD0026069	Transducin/WD40 repeat-like superfamily protein	25263054..25272477			QTL6.2	Thecc1EG029983	774	-	AT4G21530	nucleus	nucleotide binding	developmental processes
221	QTL6.2	Thecc1EG029984	CGD0026082	F-box/RNI-like superfamily protein, putative	25273935..25277215			QTL6.2	Thecc1EG029984	528	+	AT3G28410	Unknown	unknown molecular functions	unknown biological processes
222	QTL6.2	Thecc1EG029985	CGD0026080	Riboflavin kinase/FMN hydrolase	25277512..25280897			QTL6.2	Thecc1EG029985	378	+	AT4G21470	other cellular components	transferase activity	other metabolic processes
223	QTL6.2	Thecc1EG029986	CGD0026051	Transducin/WD40 repeat-like superfamily protein	25281039..25285032			QTL6.2	Thecc1EG029986	412	+	AT4G21520	other intracellular components	nucleotide binding	Unknown
224	QTL6.2	Thecc1EG029987	CGD0026051	Transducin/WD40 repeat-like superfamily protein, putative	25286368..25289982			QTL6.2	Thecc1EG029987	166	+	AT4G21520	other intracellular components	nucleotide binding	Unknown
225	QTL6.2	Thecc1EG029988	CGD0026051	hypothetical protein	25290845..25298266			QTL6.2	Thecc1EG029988	279	+	Unknown	Unknown	Unknown	Unknown
226	QTL6.2	Thecc1EG029989	CGD0026061	hypothetical protein	25293808..25295133			QTL6.2	Thecc1EG029989	303	-	Unknown	Unknown	Unknown	Unknown
227	QTL6.2	Thecc1EG029990	CGD0026051	hypothetical protein	25297028..25298257			QTL6.2	Thecc1EG029990	72	-	Unknown	Unknown	Unknown	Unknown
228	QTL6.2	Thecc1EG029991	CGD0026053	F-box family protein, putative	25298600..25299760			QTL6.2	Thecc1EG029991	184	+	AT4G21510	unknown cellular components	unknown molecular functions	unknown biological processes
229	QTL6.2	Thecc1EG029992	CGD0026049	Heterogeneous nuclear ribonucleoprotein U-like protein 1, putative	25301988..25310461			QTL6.2	Thecc1EG029992	802	+	Unknown	Unknown	Unknown	Unknown
230	QTL6.2	Thecc1EG029993	CGD0026049	hypothetical protein	25308793..25309659			QTL6.2	Thecc1EG029993	244	+	Unknown	Unknown	Unknown	Unknown
231	QTL6.2	Thecc1EG029994	CGD0026036	NAD(P)H dehydrogenase B2	25312854..25317399			QTL6.2	Thecc1EG029994	598	+	AT4G05020	mitochondria	other enzyme activity	other metabolic processes
232	QTL6.2	Thecc1EG029995	CGD0026041	F-box/RNI-like superfamily protein	25318449..25332657			QTL6.2	Thecc1EG029995	586	+	AT3G62980	other intracellular components	other enzyme activity	other metabolic processes
233	QTL6.2	Thecc1EG029996	CGD0026038	F-box/RNI-like superfamily protein	25326787..25331568			QTL6.2	Thecc1EG029996	586	+	AT3G62980	other intracellular components	other enzyme activity	other metabolic processes
234	QTL6.2	Thecc1EG029997	CGD0026055	Dynein light chain type 1 family protein	25331435..25332613			QTL6.2	Thecc1EG029997	109	-	AT4G27360	other intracellular components	hydrolase activity	other cellular processes
235	QTL6.2	Thecc1EG029999	CGD0026037	ARM repeat superfamily protein	25337584..25340082			QTL6.2	Thecc1EG029999	584	+	AT1G61350	unknown cellular components	protein binding	unknown biological processes
236	QTL6.2	Thecc1EG030000	CGD0021754	hypothetical protein	25343854..25344841			QTL6.2	Thecc1EG030000	71	+	Unknown	Unknown	Unknown	Unknown
237	QTL6.2	Thecc1EG030001	CGD0015856	hypothetical protein	25343994..25345400			QTL6.2	Thecc1EG030001	83	-	Unknown	Unknown	Unknown	Unknown
238	QTL6.2	Thecc1EG030002	CGD0026033	Sugar transporter 1	25349787..25353213			QTL6.2	Thecc1EG030002	521	+	AT1G11260	other membranes	transporter activity	transport
239	QTL6.2	Thecc1EG030003	CGD0034764	hypothetical protein	25353412..25354705			QTL6.2	Thecc1EG030003	140	+	Unknown	Unknown	Unknown	Unknown
240	QTL6.2	Thecc1EG030004	CGD0026063	hypothetical protein	25355836..25356534			QTL6.2	Thecc1EG030004	94	-	Unknown	Unknown	Unknown	Unknown
241	QTL6.2	Thecc1EG030005	CGD0026062	hypothetical protein	25357145..25357777			QTL6.2	Thecc1EG030005	81	-	Unknown	Unknown	Unknown	Unknown
242	QTL6.2	Thecc1EG030006	CGD0026050	PapD-like superfamily protein	25358391..25361609			QTL6.2	Thecc1EG030006	263	-	AT4G21450	plasma membrane	structural molecule activity	unknown biological processes
243	QTL6.2	Thecc1EG030007	CGD0026056	hypothetical protein	25362448..25364630			QTL6.2	Thecc1EG030007	189	-	AT4G21445	other intracellular components	unknown molecular functions	unknown biological processes
244	QTL6.2	Thecc1EG030008	CGD0026042	Inositol monophosphatase family protein	25365534..25369635			QTL6.2	Thecc1EG030008	419	+	AT4G05090	chloroplast	hydrolase activity	other metabolic processes
245	QTL6.2	Thecc1EG030009	CGD0026046	MYB-like 102	25374189..25376043	Tcm006s25375496	61.731	QTL6.2	Thecc1EG030009	366	+	AT4G21440	Unknown	DNA or RNA binding	other biological processes
246	QTL6.2	Thecc1EG030010	CGD0026057	PEBP (phosphatidylethanolamine-binding protein) family protein isoform 3	25383250..25395427			QTL6.2	Thecc1EG030010	175	+	AT1G18100	nucleus	other binding	developmental processes
247	QTL6.2	Thecc1EG030011	CGD0026060	hypothetical protein	25384889..25387207			QTL6.2	Thecc1EG030011	132	+	Unknown	Unknown	Unknown	Unknown
248	QTL6.2	Thecc1EG030013	CGD0026034	Lysine-specific demethylase 3B, putative	25399780..25406946			QTL6.2	Thecc1EG030013	1034	-	AT4G21430	unknown cellular components	transcription factor activity	unknown biological processes
249	QTL6.2	Thecc1EG030014	CGD0026058	Polynucleotidyl transferase	25406924..25409563			QTL6.2	Thecc1EG030014	285	-	Unknown	Unknown	Unknown	Unknown
250	QTL6.2	Thecc1EG030015	CGD0026043	Major facilitator superfamily protein	25409912..25413411			QTL6.2	Thecc1EG030015	420	-	AT4G05120	plasma membrane	transporter activity	other cellular processes
251	QTL6.2	Thecc1EG030016	CGD0008741	hypothetical protein	25414306..25415922			QTL6.2	Thecc1EG030016	67	+	Unknown	Unknown	Unknown	Unknown
252	QTL6.2	Thecc1EG030017	CGD0026044	Octicosapeptide/Phox/Bem1p family protein, putative	25416676..25420941			QTL6.2	Thecc1EG030017	423	+	AT4G05150	unknown cellular components	transferase activity	protein metabolism
253	QTL6.2	Thecc1EG030019	CGD0026054	D6-type cyclin	25426402..25428951			QTL6.2	Thecc1EG030019	321	+	AT4G03270	nucleus	transferase activity	other cellular processes
254	QTL6.2	Thecc1EG030020	CGD0026059	MYB21, putative	25429192..25430991			QTL6.2	Thecc1EG030020	264	-	AT4G05100	Unknown	DNA or RNA binding	other metabolic processes
255	QTL6.2	Thecc1EG030021	CGD0026048	PLAC8 family protein	25432244..25435053			QTL6.2	Thecc1EG030021	252	-	AT1G11380	Unknown	unknown molecular functions	unknown biological processes
256	QTL6.2	Thecc1EG030022	CGD0026047	Phosphoinositide binding	25436469..25438967			QTL6.2	Thecc1EG030022	304	-	AT1G61620	Unknown	other binding	signal transduction
257	QTL6.2	Thecc1EG030023	CGD0026052	Adenine nucleotide alpha hydrolases-like superfamily protein, putative	25439826..25443450			QTL6.2	Thecc1EG030023	248	+	AT1G11360	plasma membrane	Unknown	response to stress
258	QTL6.2	Thecc1EG030024	CGD0026045	B-box type zinc finger family protein, putative	25445231..25453478			QTL6.2	Thecc1EG030024	269	-	AT4G27310	other intracellular components	other binding	other cellular processes
259	QTL6.2	Thecc1EG030025	CGD0026045	Calcium-binding EF-hand family protein	25449502..25449891			QTL6.2	Thecc1EG030025	113	-	AT4G27280	Unknown	other binding	response to abiotic or biotic stimulus
260	QTL6.2	Thecc1EG030026	CGD0026045	Calcium-binding EF-hand family protein	25453067..25453441	Tcm006s25453068/Tcm006s25453089	62.9/63.1	QTL6.2	Thecc1EG030026	112	-	AT4G27280	Unknown	other binding	response to abiotic or biotic stimulus
261	QTL7.1	Thecc1EG032331	CGD0028738	RING/U-box superfamily protein	10151491..10158485	Tcm007s10151992	46.11	QTL7.1	Thecc1EG032331	421	-	AT1G78420	Unknown	other binding	other metabolic processes
262	QTL7.1	Thecc1EG032332	CGD0028753	Uncharacterized protein	10162333..10163717			QTL7.1	Thecc1EG032332	105	-	Unknown	Unknown	Unknown	Unknown
263	QTL7.1	Thecc1EG032333	CGD0028746	Pectin lyase superfamily protein	10168188..10172953			QTL7.1	Thecc1EG032333	451	+	AT1G78400	other cellular components	hydrolase activity	other metabolic processes
264	QTL7.1	Thecc1EG032334	CGD0028745	CTC-interacting domain 9. sym:CID9	10177401..10182858			QTL7.1	Thecc1EG032334	305	-	AT3G14450	unknown cellular components	DNA or RNA binding	unknown biological processes
265	QTL7.1	Thecc1EG032336	CGD0028723	DNA/RNA polymerases superfamily protein. sym:ORF240B	10191050..10194964			QTL7.1	Thecc1EG032336	203	+	ATMG00810	unknown cellular components	unknown molecular functions	unknown biological processes
266	QTL7.1	Thecc1EG032338	CGD0028715	receptor like protein 53. sym:AtRLP53	10213008..10241148			QTL7.1	Thecc1EG032338	942	-	AT5G27060	other cellular components	kinase activity	response to stress
267	QTL7.1	Thecc1EG032339	CGD0028710	Signal transduction histidine kinase isoform 5	10227625..10272450			QTL7.1	Thecc1EG032339	741	-	AT1G66340	other intracellular components	other molecular functions	response to stress
268	QTL7.1	Thecc1EG032340	CGD0034954	Retrotransposon protein	10237351..10238401			QTL7.1	Thecc1EG032340	226	-	Unknown	Unknown	Unknown	Unknown
269	QTL7.1	Thecc1EG032342	CGD0012814	hypothetical protein	10263578..10264820	Tcm007s10256251	46.55	QTL7.1	Thecc1EG032342	104	+	Unknown	Unknown	Unknown	Unknown
270	QTL7.1	Thecc1EG032343	CGD0028711	Nine-cis-epoxycarotenoid dioxygenase 3	10275098..10277691			QTL7.1	Thecc1EG032343	613	+	AT3G14440	other membranes	other enzyme activity	response to abiotic or biotic stimulus
271	QTL7.1	Thecc1EG032344	CGD0028709	Aldolase-type TIM barrel family protein	10288600..10293552			QTL7.1	Thecc1EG032344	369	-	AT3G14420	other intracellular components	other enzyme activity	other metabolic processes
272	QTL7.1	Thecc1EG032345	CGD0028713	Nucleotide/sugar transporter family protein	10295561..10308711	Tcm007s10302466	47.546	QTL7.1	Thecc1EG032345	338	+	AT3G14410	other cytoplasmic components	transporter activity	Unknown
273	QTL7.1	Thecc1EG032348	CGD0028712	Ubiquitin carboxyl-terminal hydrolase, putative isoform 2	10314960..10325156			QTL7.1	Thecc1EG032348	766	+	Unknown	Unknown	Unknown	Unknown
274	QTL7.1	Thecc1EG032349	CGD0028731	Glutathione S-transferase TAU 21, putative	10325379..10326506			QTL7.1	Thecc1EG032349	144	+	AT1G78360	other cytoplasmic components	transferase activity	other metabolic processes
275	QTL7.1	Thecc1EG032351	CGD0028727	Glutathione S-transferase TAU 20, putative	10327875..10329509			QTL7.1	Thecc1EG032351	208	+	AT1G78370	other cytoplasmic components	transferase activity	other metabolic processes
276	QTL7.1	Thecc1EG032355	CGD0028717	DNA-binding storekeeper protein-related transcriptional regulator, putative	10345892..10347792	Tcm007s10346493/Tcm007s10346814	47.656	QTL7.1	Thecc1EG032355	383	+	AT1G61730	chloroplast	Unknown	unknown biological processes
277	QTL7.1	Thecc1EG032356	CGD0028725	RmlC-like cupins superfamily protein	10349478..10351191	Tcm007s10349556/Tcm007s10350294	47.656	QTL7.1	Thecc1EG032356	96	+	AT4G10300	chloroplast	unknown molecular functions	Unknown
278	QTL7.1	Thecc1EG032357	CGD0028724	Glutathione S-transferase TAU 25	10351968..10353129			QTL7.1	Thecc1EG032357	203	+	AT1G17180	other cytoplasmic components	transferase activity	other metabolic processes
279	QTL7.1	Thecc1EG032358	CGD0028732	hypothetical protein	10353211..10353941			QTL7.1	Thecc1EG032358	77	-	Unknown	Unknown	Unknown	Unknown
280	QTL7.1	Thecc1EG032359	CGD0027164	hypothetical protein	10353965..10354690			QTL7.1	Thecc1EG032359	75	+	Unknown	Unknown	Unknown	Unknown
281	QTL7.1	Thecc1EG032360	CGD0028714	PfkB-like carbohydrate kinase family protein	10354692..10362390	Tcm007s10360628	47.438	QTL7.1	Thecc1EG032360	379	-	AT1G17160	plastid	kinase activity	other cellular processes
282	QTL7.1	Thecc1EG032361	CGD0028718	Methionine sulfoxide reductase B 1	10362490..10367988	Tcm007s10367506	47.874	QTL7.1	Thecc1EG032361	224	+	AT1G53670	chloroplast	other enzyme activity	other metabolic processes
283	QTL7.1	Thecc1EG032364	CGD0028719	Glutathione S-transferase TAU 19	10391061..10393472	Tcm007s10392919	47.874	QTL7.1	Thecc1EG032364	219	+	AT1G78380	other cytoplasmic components	transferase activity	response to stress
284	QTL7.1	Thecc1EG032365	CGD0028716	ATP synthase delta-subunit gene	10395661..10396857			QTL7.1	Thecc1EG032365	240	+	AT4G09650	plastid	transporter activity	response to stress
285	QTL7.1	Thecc1EG032366	CGD0028721	CASP-like protein	10400331..10403161			QTL7.1	Thecc1EG032366	198	+	AT1G17200	Unknown	protein binding	response to abiotic or biotic stimulus
286	QTL7.1	Thecc1EG032367	CGD0028722	2-oxoglutarate and Fe(II)-dependent oxygenase superfamily protein	10402328..10417569			QTL7.1	Thecc1EG032367	434	+	AT3G12900	unknown cellular components	other enzyme activity	other cellular processes
287	QTL7.1	Thecc1EG032371	CGD0028688	2-oxoglutarate and Fe(II)-dependent oxygenase superfamily protein	10430090..10449994			QTL7.1	Thecc1EG032371	351	+	AT3G12900	unknown cellular components	other enzyme activity	other cellular processes
288	QTL7.1	Thecc1EG032374	CGD0028706	hypothetical protein	10455091..10456222			QTL7.1	Thecc1EG032374	81	+	Unknown	Unknown	Unknown	Unknown
289	QTL7.1	Thecc1EG032376	CGD0028690	2-oxoglutarate and Fe(II)-dependent oxygenase superfamily protein	10459280..10461573			QTL7.1	Thecc1EG032376	373	+	AT3G12900	unknown cellular components	other enzyme activity	other cellular processes
290	QTL7.1	Thecc1EG032378	CGD0028692	hypothetical protein	10470358..10479188			QTL7.1	Thecc1EG032378	550	+	AT3G12900	unknown cellular components	other enzyme activity	other cellular processes
291	QTL7.1	Thecc1EG032381	CGD0028708	hypothetical protein	10503645..10507096			QTL7.1	Thecc1EG032381	91	-	Unknown	Unknown	Unknown	Unknown
292	QTL7.1	Thecc1EG032382	CGD0028687	2-oxoglutarate and Fe(II)-dependent oxygenase superfamily protein	10508429..10523724			QTL7.1	Thecc1EG032382	365	+	AT3G12900	unknown cellular components	other enzyme activity	other cellular processes
293	QTL7.1	Thecc1EG032383	CGD0028707	hypothetical protein	10514228..10515904			QTL7.1	Thecc1EG032383	90	-	Unknown	Unknown	Unknown	Unknown
294	QTL7.1	Thecc1EG032390	CGD0019083	hypothetical protein	10571980..10573514			QTL7.1	Thecc1EG032390	117	+	Unknown	Unknown	Unknown	Unknown
295	QTL7.1	Thecc1EG032394	CGD0028704	hypothetical protein	10605892..10607493			QTL7.1	Thecc1EG032394	121	-	Unknown	Unknown	Unknown	Unknown
296	QTL7.1	Thecc1EG032402	CGD0028677	hypothetical protein	10639493..10640137			QTL7.1	Thecc1EG032402	132	-	Unknown	Unknown	Unknown	Unknown
297	QTL7.1	Thecc1EG032403	CGD0028676	hypothetical protein	10642171..10642970			QTL7.1	Thecc1EG032403	172	+	Unknown	Unknown	Unknown	Unknown
298	QTL7.1	Thecc1EG032404	CGD0028680	hypothetical protein	10643233..10644167			QTL7.1	Thecc1EG032404	134	-	Unknown	Unknown	Unknown	Unknown
299	QTL7.1	Thecc1EG032405	CGD0028662	retrotransposon protein	10651102..10655237			QTL7.1	Thecc1EG032405	840	-	ATMG00860	unknown cellular components	unknown molecular functions	unknown biological processes
300	QTL7.1	Thecc1EG032406	CGD0028679	Uncharacterized protein	10657798..10659232			QTL7.1	Thecc1EG032406	144	-	Unknown	Unknown	Unknown	Unknown
301	QTL7.1	Thecc1EG032408	CGD0028669	Ethylene-responsive transcription factor	10677747..10678389	Tcm007s10678025	49.052	QTL7.1	Thecc1EG032408	143	+	AT1G71130	nucleus	DNA or RNA binding	transcription,DNA-dependent
302	QTL9.1	Thecc1EG038249	CGD0032175	DNA-binding protein phosphatase 1	8009582..8014421	Tcm009s08010009	43.255	QTL9.1	Thecc1EG038249	461	-	AT2G25620	other cellular components	hydrolase activity	response to abiotic or biotic stimulus
303	QTL9.1	Thecc1EG038251	CGD0032182	Ribosomal protein S11-beta	8018955..8021017			QTL9.1	Thecc1EG038251	159	-	AT5G23740	other cytoplasmic components	structural molecule activity	other metabolic processes
304	QTL9.1	Thecc1EG038252	CGD0028737	hypothetical protein	8021216..8022550			QTL9.1	Thecc1EG038252	124	+	Unknown	Unknown	Unknown	Unknown
305	QTL9.1	Thecc1EG038253	CGD0032190	hypothetical protein	8022568..8024711			QTL9.1	Thecc1EG038253	207	-	Unknown	Unknown	Unknown	Unknown
306	QTL9.1	Thecc1EG038254	CGD0032191	hypothetical protein	8024754..8029726			QTL9.1	Thecc1EG038254	102	+	Unknown	Unknown	Unknown	Unknown
307	QTL9.1	Thecc1EG038256	CGD0032185	hypothetical protein	8029742..8030319			QTL9.1	Thecc1EG038256	126	-	Unknown	Unknown	Unknown	Unknown
308	QTL9.1	Thecc1EG038257	CGD0032173	Plastid transcriptionally active 14	8032575..8037451			QTL9.1	Thecc1EG038257	477	+	AT4G20130	other intracellular components	protein binding	Unknown
309	QTL9.1	Thecc1EG038258	CGD0032180	Molybdenum cofactor sulfurase family protein	8040178..8044620			QTL9.1	Thecc1EG038258	318	+	AT1G30910	chloroplast	other enzyme activity	unknown biological processes
310	QTL9.1	Thecc1EG038259	CGD0032171	RING/U-box superfamily protein	8048235..8053319	Tcm009s08051015	44.081	QTL9.1	Thecc1EG038259	540	+	AT5G45290	chloroplast	other binding	other cellular processes
311	QTL9.1	Thecc1EG038261	CGD0032178	Uveal autoantigen with coiled-coil domains and ankyrin repeats	8053321..8057167			QTL9.1	Thecc1EG038261	538	-	Unknown	Unknown	Unknown	Unknown
312	QTL9.1	Thecc1EG038262	CGD0032183	RING/U-box superfamily protein	8065326..8066630	Tcm009s08066239	44.356	QTL9.1	Thecc1EG038262	191	-	AT2G15580	Unknown	other binding	Unknown
313	QTL9.1	Thecc1EG038264	CGD0032193	hypothetical protein	8069470..8072205			QTL9.1	Thecc1EG038264	90	+	Unknown	Unknown	Unknown	Unknown
314	QTL9.1	Thecc1EG038265	CGD0032192	hypothetical protein	8072770..8073561			QTL9.1	Thecc1EG038265	168	+	Unknown	Unknown	Unknown	Unknown
315	QTL9.1	Thecc1EG038266	CGD0032247	hypothetical protein	8074237..8083829			QTL9.1	Thecc1EG038266	82	-	Unknown	Unknown	Unknown	Unknown
316	QTL9.1	Thecc1EG038267	CGD0032170	Kinase superfamily protein with octicosapeptide/Phox/Bem1p domain, putative	8083924..8096033			QTL9.1	Thecc1EG038267	1411	+	AT3G46920	chloroplast	transferase activity	other metabolic processes
317	QTL9.1	Thecc1EG038268	CGD0032184	hypothetical protein	8096503..8097266			QTL9.1	Thecc1EG038268	152	+	Unknown	Unknown	Unknown	Unknown
318	QTL9.1	Thecc1EG038269	CGD0032176	Homeobox protein knotted-1-like 3	8098296..8102974			QTL9.1	Thecc1EG038269	353	-	AT5G25220	cytosol	transcription factor activity	response to abiotic or biotic stimulus
319	QTL9.1	Thecc1EG038270	CGD0032181	Cyclophilin-like peptidyl-prolyl cis-trans isomerase family protein	8103786..8111189	Tcm009s08105371	44.356	QTL9.1	Thecc1EG038270	416	-	AT5G35100	other intracellular components	other enzyme activity	other cellular processes
320	QTL9.1	Thecc1EG038272	CGD0034058	hypothetical protein	8128225..8128767			QTL9.1	Thecc1EG038272	159	-	Unknown	Unknown	Unknown	Unknown
321	QTL9.1	Thecc1EG038275	CGD0032163	BEL1-like homeodomain protein 8, putative	8147245..8148819			QTL9.1	Thecc1EG038275	110	-	Unknown	Unknown	Unknown	Unknown
322	QTL9.1	Thecc1EG038276	CGD0032162	hypothetical protein	8151874..8152619			QTL9.1	Thecc1EG038276	114	-	Unknown	Unknown	Unknown	Unknown
323	QTL9.1	Thecc1EG038277	CGD0032151	Zinc finger protein, putative	8160096..8169721			QTL9.1	Thecc1EG038277	765	+	AT3G09850	other intracellular components	nucleic acid binding	unknown biological processes
324	QTL9.1	Thecc1EG038278	CGD0032150	Endomembrane protein 70 protein family	8172587..8175553	Tcm009s08172795		QTL9.1	Thecc1EG038278	654	+	AT5G35160	other membranes	Unknown	Unknown
325	QTL9.2	Thecc1EG037129	CGD0031685	Protein kinase superfamily protein. sym:AME3	1897919..1901693	Tcm009s01901386	11.436	QTL9.2	Thecc1EG037129	394	-	AT4G32660	Unknown	kinase activity	protein metabolism
326	QTL9.2	Thecc1EG037130	CGD0031696	hemoglobin 3. sym:GLB3	1902558..1906027			QTL9.2	Thecc1EG037130	187	+	AT4G32690	unknown cellular components	transporter activity	transport
327	QTL9.2	Thecc1EG037131	CGD0031702	Uncharacterized protein	1905400..1907378			QTL9.2	Thecc1EG037131	160	-	Unknown	Unknown	Unknown	Unknown
328	QTL9.2	Thecc1EG037132	CGD0031680	Uncharacterized protein	1908630..1913763			QTL9.2	Thecc1EG037132	741	-	AT5G25590	Unknown	Unknown	other metabolic processes
329	QTL9.2	Thecc1EG037134	CGD0031675	helicases	1923683..1938747			QTL9.2	Thecc1EG037134	2146	+	AT4G32700	Unknown	nucleic acid binding	DNA or RNA metabolism
330	QTL9.2	Thecc1EG037135	CGD0031700	BURP domain-containing protein	1940840..1942808			QTL9.2	Thecc1EG037135	283	-	AT5G25610	other cellular components	other molecular functions	response to abiotic or biotic stimulus
331	QTL9.2	Thecc1EG037136	CGD0031688	BURP domain-containing protein	1945584..1948935			QTL9.2	Thecc1EG037136	345	-	AT5G25610	other cellular components	other molecular functions	response to abiotic or biotic stimulus
332	QTL9.2	Thecc1EG037137	CGD0031691	Flavin-binding monooxygenase family protein. sym:YUC6	1963300..1966826			QTL9.2	Thecc1EG037137	419	+	AT5G25620	Unknown	other enzyme activity	other metabolic processes
333	QTL9.2	Thecc1EG037139	CGD0031699	Zinc-binding ribosomal family protein protein	1975000..1976074			QTL9.2	Thecc1EG037139	95	+	AT1G15250	ribosome	structural molecule activity	other metabolic processes
334	QTL9.2	Thecc1EG037140	CGD0031701	F-box family protein	1976761..1981816			QTL9.2	Thecc1EG037140	320	-	AT1G67623	Unknown	unknown molecular functions	unknown biological processes
335	QTL9.2	Thecc1EG037141	CGD0031692	P-loop containing nucleoside triphosphate hydrolases superfamily protein	1981683..1984937			QTL9.2	Thecc1EG037141	311	-	AT5G11480	chloroplast	nucleotide binding	cell organization and biogenesis
336	QTL9.2	Thecc1EG037143	CGD0031695	Peroxisomal membrane 22 kDa (Mpv17/PMP22) family protein	1995921..1998705			QTL9.2	Thecc1EG037143	216	-	AT3G24570	other membranes	unknown molecular functions	unknown biological processes
337	QTL9.2	Thecc1EG037144	CGD0031678	Tetratricopeptide repeat-like superfamily protein	1999176..2002635	Tcm009s02000347	12.657	QTL9.2	Thecc1EG037144	584	+	AT5G25630	unknown cellular components	Unknown	unknown biological processes
338	QTL9.2	Thecc1EG037145	CGD0031693	Rhomboid-like protein 11	2002525..2005110			QTL9.2	Thecc1EG037145	305	-	AT5G25752	chloroplast	hydrolase activity	unknown biological processes
339	QTL9.2	Thecc1EG037146	CGD0030508	hypothetical protein	2007246..2008323			QTL9.2	Thecc1EG037146	87	+	Unknown	Unknown	Unknown	Unknown
340	QTL9.2	Thecc1EG037147	CGD0031677	Sulfite exporter TauE/SafE family protein	2012741..2017572			QTL9.2	Thecc1EG037147	483	+	AT2G25737	other cellular components	Unknown	Unknown
341	QTL9.2	Thecc1EG037149	CGD0031697	Membrane protein-like, putative	2017926..2026579			QTL9.2	Thecc1EG037149	500	+	AT2G25737	other cellular components	Unknown	Unknown
342	QTL9.2	Thecc1EG037150	CGD0031689	hypothetical protein	2027061..2029417			QTL9.2	Thecc1EG037150	215	+	AT5G11500	Unknown	unknown molecular functions	unknown biological processes
343	QTL9.2	Thecc1EG047089	CGD0031681	RNA recognition motif (RRM)-containing protein	2030331..2033369	Tcm009s02031341	13.726	QTL9.2	Thecc1EG047089	454	+	AT4G32720	nucleus	DNA or RNA binding	developmental processes
344	QTL9.2	Thecc1EG037152	CGD0031682	Aspartate aminotransferase 3	2042718..2046211			QTL9.2	Thecc1EG037152	450	-	AT5G11520	plastid	transferase activity	other metabolic processes
345	QTL9.2	Thecc1EG037153	CGD0031686	Aspartate aminotransferase 3, putative	2046141..2053011			QTL9.2	Thecc1EG037153	595	-	AT5G11520	plastid	transferase activity	other metabolic processes
346	QTL9.2	Thecc1EG037154	CGD0031653	RNA polymerase I-associated factor PAF67	2053667..2060466			QTL9.2	Thecc1EG037154	520	-	AT5G25757	Unknown	unknown molecular functions	unknown biological processes
347	QTL9.2	Thecc1EG037155	CGD0031655	Uncharacterized protein	2057570..2060497			QTL9.2	Thecc1EG037155	294	-	AT4G32750	unknown cellular components	unknown molecular functions	unknown biological processes
348	QTL9.2	Thecc1EG037156	CGD0031656	D-aminoacid aminotransferase-like PLP-dependent enzymes superfamily protein	2064656..2067886			QTL9.2	Thecc1EG037156	388	+	AT5G57850	chloroplast	other enzyme activity	other cellular processes
349	QTL9.2	Thecc1EG037157	CGD0031648	ENTH/VHS/GAT family protein	2069424..2075908			QTL9.2	Thecc1EG037157	650	+	AT4G32760	Golgi apparatus	transporter activity	transport
350	QTL9.2	Thecc1EG037158	CGD0031671	hypothetical protein	2076102..2077065			QTL9.2	Thecc1EG037158	100	-	Unknown	Unknown	Unknown	Unknown
351	QTL9.2	Thecc1EG037159	CGD0031668	Peroxin4 isoform 2	2077213..2080340			QTL9.2	Thecc1EG037159	172	+	AT5G25760	Unknown	other enzyme activity	other cellular processes
352	QTL9.2	Thecc1EG037160	CGD0031650	Enoyl-CoA hydratase/isomerase family isoform 2	2080966..2095566			QTL9.2	Thecc1EG037160	812	+	AT4G29010	other intracellular components	other enzyme activity	other cellular processes
353	QTL9.2	Thecc1EG037162	CGD0031651	Transcription factor, putative	2098243..2110122			QTL9.2	Thecc1EG037162	643	-	AT4G29000	Unknown	transcription factor activity	transcription,DNA-dependent
354	QTL9.2	Thecc1EG037163	CGD0031645	Embryonic flower 1, putative	2108386..2118507	Tcm009s02117743	14.131	QTL9.2	Thecc1EG037163	1342	+	AT5G11530	nucleus	protein binding	developmental processes
355	QTL9.2	Thecc1EG037164	CGD0031673	hypothetical protein	2119068..2122811			QTL9.2	Thecc1EG037164	281	-	Unknown	Unknown	Unknown	Unknown
356	QTL9.2	Thecc1EG037165	CGD0031657	D-arabinono-1,4-lactone oxidase family protein	2123677..2126661			QTL9.2	Thecc1EG037165	584	-	AT5G11540	other cellular components	other enzyme activity	other metabolic processes
357	QTL9.2	Thecc1EG037166	CGD0031664	ARM repeat superfamily protein, putative	2127532..2129081			QTL9.2	Thecc1EG037166	357	-	AT5G11550	chloroplast	other binding	unknown biological processes
358	QTL9.2	Thecc1EG037167	CGD0031646	Catalytics	2129227..2135861			QTL9.2	Thecc1EG037167	988	-	AT5G11560	ER	other enzyme activity	Unknown
359	QTL9.2	Thecc1EG037168	CGD0031663	Glycosyl transferase	2135601..2143894			QTL9.2	Thecc1EG037168	443	+	AT1G27600	Golgi apparatus	transferase activity	other cellular processes
360	QTL9.2	Thecc1EG037169	CGD0031672	hypothetical protein	2144378..2145061			QTL9.2	Thecc1EG037169	122	+	Unknown	Unknown	Unknown	Unknown
361	QTL9.2	Thecc1EG037170	CGD0031649	Tocopherol cyclase, chloroplast / vitamin E deficient 1 (VTE1) / sucrose export defective 1 (SXD1)	2145116..2150477	Tcm009s02150277	13.265	QTL9.2	Thecc1EG037170	509	+	AT4G32770	plastid	other enzyme activity	response to abiotic or biotic stimulus
